# Supplementary material for: Assessing the effects of aging on the renal endothelial cell landscape using single-cell RNA sequencing
Source: Front Genet. 2023 May 5;14:1175716. doi: 10.3389/fgene.2023.1175716 (PMC10196692; doi:10.3389/fgene.2023.1175716)
Supplement: Supplementary file 1 [file Table2.XLSX]

## Sheet: DEG_seven-celltype
Differentially expressed genes (adjusted P < 0.05, |logFC| > 0.25) of different cell types in mouse renal endothelium between young and old groups
p_val	avg_log2FC	pct.1	pct.2	p_val_adj	celltype	gene
0	0.287978	0.03	0.804	0	Capillary 1	Calca
0	-0.332626	0.037	0.174	0	Capillary 1	Gpx3
0	0.600908	0.167	1	0	Capillary 1	Lrg1
0	0.258854	0.068	0.937	0	Capillary 1	Sele
4.26e-298	0.304627	0.18	0.993	8.52e-295	Capillary 1	Enpp6
1.14e-167	0.433448	0.262	0.993	2.29e-164	Capillary 1	Slco2a1
1.84e-162	0.362999	0.015	0.435	3.68e-159	Capillary 1	Ccl2
3.43e-155	-0.578643	0.07	0.285	6.85e-152	Capillary 1	Cyp26b1
6.27e-85	0.351937	0.318	0.942	1.25e-81	Capillary 1	Lbp
1.03e-74	-0.346782	0.142	0.379	2.05e-71	Capillary 1	Chchd10
1.46e-48	0.549131	0.4	1	2.93e-45	Capillary 1	Vcam1
2.31e-48	-0.355766	0.159	0.418	4.63e-45	Capillary 1	Hbegf
3.61e-38	-0.266567	0.244	0.761	7.21e-35	Capillary 1	Fosb
6.55e-36	-0.297807	0.521	0.941	1.31e-32	Capillary 1	Ddx3x
3.41e-27	0.348884	0.752	1	6.83e-24	Capillary 1	Cd74
5.43e-22	0.630172	0.457	0.995	1.09e-18	Capillary 1	Vim
5.17e-17	-0.302408	0.634	0.999	1.03e-13	Capillary 1	Gpihbp1
1.01e-13	-0.274295	0.689	0.977	2.02e-10	Capillary 1	Nfkbia
2.16e-11	-0.307536	0.778	0.996	4.33e-08	Capillary 1	Hsp90aa1
4.42e-11	-0.270204	0.263	0.695	8.84e-08	Capillary 1	Uaca
1.45e-09	0.45891	0.492	1	2.91e-06	Capillary 1	H2-Eb1
7.34e-07	-0.265117	0.892	0.998	0.00146895	Capillary 1	Sox18
5.01e-06	0.32524	0.52	1	0.0100172	Capillary 1	H2-Aa
6.87e-06	0.389293	0.637	1	0.013742	Capillary 1	Serpine2
2.36e-05	-0.280461	0.501	0.781	0.0472445	Capillary 1	Hes1
0	0.270127	0.082	0.905	0	Capillary 2	Il6
0	0.295826	0.102	0.969	0	Capillary 2	Rgs16
5.02e-237	0.273736	0.158	0.974	1e-233	Capillary 2	Adamts4
1.51e-207	-0.279282	0.051	0.208	3.03e-204	Capillary 2	Gpx3
7.33e-192	1.03651	0.201	0.982	1.47e-188	Capillary 2	Selp
9.75e-154	0.634975	0.237	0.999	1.95e-150	Capillary 2	Lrg1
4.05e-122	0.429212	0.048	0.757	8.1e-119	Capillary 2	Kap
9.01e-109	0.567085	0.277	0.985	1.8e-105	Capillary 2	Mt1
1.93e-81	0.473578	0.315	0.997	3.87e-78	Capillary 2	Casp4
6.48e-74	0.745353	0.324	0.999	1.3e-70	Capillary 2	Ch25h
6.85e-62	0.451608	0.342	0.994	1.37e-58	Capillary 2	Slco2a1
5.51e-61	0.265559	0.093	0.725	1.1e-57	Capillary 2	Cryab
3.68e-60	0.969638	0.343	1	7.36e-57	Capillary 2	Sele
3.45e-53	0.299344	0.357	0.973	6.9e-50	Capillary 2	Lbp
6.39e-47	0.384886	0.218	0.811	1.28e-43	Capillary 2	Serpinb6b
2.93e-44	-0.415117	0.114	0.391	5.86e-41	Capillary 2	Cyp26b1
5.42e-38	-0.49328	0.539	0.984	1.08e-34	Capillary 2	Btnl9
7.17e-32	1.49401	0.39	0.984	1.43e-28	Capillary 2	Cxcl10
2.24e-31	-0.268551	0.462	0.934	4.48e-28	Capillary 2	Sox17
2.05e-30	-0.282497	0.389	0.854	4.09e-27	Capillary 2	Syne1
2.45e-27	-0.272047	0.229	0.741	4.91e-24	Capillary 2	Sema3g
2.13e-25	0.332278	0.431	0.998	4.26e-22	Capillary 2	Gm4951
3.15e-23	0.264207	0.428	0.961	6.3e-20	Capillary 2	Serpinb9
1.3e-22	0.295172	0.45	0.986	2.6e-19	Capillary 2	Map3k8
5.92e-21	-0.335584	0.663	0.965	1.18e-17	Capillary 2	Mgll
7.83e-20	-0.335553	0.745	0.93	1.57e-16	Capillary 2	Id1
7.75e-19	-0.305348	0.982	1	1.55e-15	Capillary 2	Hspa1a
2.49e-18	0.293829	0.853	1	4.97e-15	Capillary 2	Cebpd
7.98e-18	0.299089	0.454	0.955	1.6e-14	Capillary 2	Neurl3
1.14e-17	-0.327786	0.611	0.998	2.29e-14	Capillary 2	Gpihbp1
4.64e-16	-0.292059	0.978	1	9.27e-13	Capillary 2	Hspa1b
9.57e-14	0.933235	0.66	1	1.91e-10	Capillary 2	Vcam1
1.78e-12	0.430989	0.707	1	3.56e-09	Capillary 2	Serpine2
9.06e-12	0.262995	0.965	0.999	1.81e-08	Capillary 2	Ier3
1.59e-10	0.691305	0.482	0.998	3.18e-07	Capillary 2	Tmem252
3.03e-10	0.281702	0.517	0.984	6.07e-07	Capillary 2	Bgn
3.93e-09	0.412462	0.493	0.954	7.86e-06	Capillary 2	Rnd1
1.6e-08	-0.265005	0.911	0.995	3.19e-05	Capillary 2	Klf4
2.14e-07	-0.274886	0.521	0.793	0.000428717	Capillary 2	Plk2
1.64e-05	0.385928	0.526	1	0.0327088	Capillary 2	Vim
6.97e-210	0.310446	0.11	0.96	1.39e-206	Vein	Ms4a6d
1.08e-188	0.388893	0.138	0.987	2.16e-185	Vein	Edn1
4.65e-174	0.298515	0.09	0.891	9.31e-171	Vein	Olfm2
8.55e-174	-0.395307	0.043	0.167	1.71e-170	Vein	Gpx3
1.05e-154	0.388726	0.176	1	2.1e-151	Vein	Inhbb
7.85e-152	0.270358	0.169	0.986	1.57e-148	Vein	Slc16a3
2.8e-149	0.254337	0.148	0.953	5.6e-146	Vein	Nnmt
1.44e-127	0.283133	0.107	0.871	2.87e-124	Vein	Sparcl1
7.04e-115	0.262456	0.204	0.972	1.41e-111	Vein	Cx3cl1
1.24e-88	0.395931	0.133	0.849	2.48e-85	Vein	Serpine1
1.55e-85	0.266549	0.244	0.969	3.1e-82	Vein	Pfkfb3
1.05e-84	0.72692	0.262	1	2.1e-81	Vein	Lrg1
7.13e-83	0.574174	0.242	0.935	1.43e-79	Vein	Il6
1.76e-82	0.545546	0.242	0.959	3.51e-79	Vein	Mt1
3.63e-81	0.288951	0.182	0.837	7.26e-78	Vein	Adamts4
6.15e-79	0.307845	0.271	1	1.23e-75	Vein	Fmo1
3.11e-75	0.262121	0.263	0.971	6.21e-72	Vein	Btnl9
1.56e-74	-0.367797	0.111	0.295	3.11e-71	Vein	Mmp11
1.85e-72	0.299709	0.281	1	3.69e-69	Vein	Gda
1.12e-71	0.349348	0.283	0.992	2.25e-68	Vein	Psen2
6.88e-67	0.331574	0.043	0.731	1.38e-63	Vein	S100g
4.99e-65	0.345056	0.293	0.993	9.98e-62	Vein	Mgst1
4.82e-61	0.447131	0.285	0.953	9.65e-58	Vein	Esm1
5.07e-60	0.368392	0.315	1	1.01e-56	Vein	H2-Eb1
1.3e-53	0.366083	0.172	0.824	2.6e-50	Vein	Mycn
2.85e-53	-0.336761	0.118	0.337	5.69e-50	Vein	3110099E03Rik
3.32e-52	-0.408636	0.097	0.336	6.64e-49	Vein	Fxyd2
1.39e-47	0.819181	0.322	1	2.78e-44	Vein	Vwf
1.86e-45	0.387387	0.331	0.998	3.72e-42	Vein	Cxcl16
2.6e-43	-0.394413	0.148	0.364	5.2e-40	Vein	Cd24a
1.41e-41	-0.323264	0.117	0.365	2.81e-38	Vein	Igfbp3
1.91e-38	0.5844	0.342	0.966	3.82e-35	Vein	Ch25h
1.93e-34	-0.253771	0.167	0.392	3.86e-31	Vein	Fibin
2.51e-31	0.395893	0.377	1	5.02e-28	Vein	H2-Aa
3.14e-30	0.397162	0.37	0.988	6.28e-27	Vein	Casp4
2.36e-28	-0.403884	0.216	0.413	4.73e-25	Vein	Ltbp4
1.4e-27	-0.287581	0.109	0.397	2.79e-24	Vein	Flrt2
1.45e-26	-0.327271	0.324	0.841	2.89e-23	Vein	Irx5
4.99e-26	-0.347573	0.174	0.414	9.97e-23	Vein	Atp2b4
2.63e-25	0.280557	0.359	0.924	5.25e-22	Vein	Hist1h2bc
8.51e-25	0.267286	0.16	0.731	1.7e-21	Vein	Cd14
9.22e-24	0.347795	0.398	0.994	1.84e-20	Vein	Noct
6.59e-22	0.434645	0.407	0.978	1.32e-18	Vein	Peg3
3.3e-21	0.661754	0.351	0.925	6.59e-18	Vein	Hist1h1c
5.85e-20	-0.375887	0.214	0.438	1.17e-16	Vein	Kcnb1
1.14e-18	0.274387	0.17	0.722	2.29e-15	Vein	Zfp46
1.63e-17	0.268093	0.432	0.973	3.27e-14	Vein	Serpinb9
1.28e-16	0.368345	0.863	0.998	2.57e-13	Vein	Fabp5
2.83e-16	0.348488	0.422	0.972	5.66e-13	Vein	Plin2
1.06e-13	-0.328923	0.239	0.473	2.13e-10	Vein	Fxyd6
8.8e-13	0.549974	0.458	0.997	1.76e-09	Vein	Selp
1.38e-12	-0.263787	0.148	0.465	2.76e-09	Vein	Ifit3b
9.43e-11	-0.268055	0.586	0.971	1.89e-07	Vein	Nrp2
6.81e-09	-0.310864	0.639	0.988	1.36e-05	Vein	Sox18
1.98e-08	0.301912	0.405	0.86	3.95e-05	Vein	Akap12
4.49e-08	-0.30398	0.231	0.507	8.98e-05	Vein	Ifit3
6.19e-08	-0.266202	0.635	0.942	0.000123895	Vein	Gstm1
6.76e-07	0.558633	0.665	1	0.0013526	Vein	Serpine2
2.72e-06	-0.304881	0.394	0.761	0.00543654	Vein	Epha4
8.95e-06	-0.255098	0.651	0.953	0.0179015	Vein	Gpr182
6.8e-164	-0.307857	0.028	0.172	1.36e-160	Angiogenic	Gpx3
2.72e-157	0.346209	0.156	0.99	5.43e-154	Angiogenic	Lrg1
2.88e-155	0.302199	0.13	0.951	5.76e-152	Angiogenic	Cxcl2
1.76e-147	0.503741	0.172	0.997	3.51e-144	Angiogenic	AA467197
9.11e-137	0.583266	0.185	0.999	1.82e-133	Angiogenic	Sele
1.03e-112	0.323069	0.205	0.977	2.05e-109	Angiogenic	Edn1
6.14e-101	0.269566	0.232	1	1.23e-97	Angiogenic	Gda
4.32e-99	0.319986	0.053	0.605	8.63e-96	Angiogenic	Serpina1e
4.29e-93	0.350465	0.21	0.947	8.58e-90	Angiogenic	Col18a1
1.17e-92	0.43986	0.227	0.977	2.33e-89	Angiogenic	Slc16a3
2.36e-89	0.391599	0.147	0.811	4.72e-86	Angiogenic	Ms4a6d
4.53e-87	0.304488	0.24	0.974	9.06e-84	Angiogenic	Peg3
2.87e-84	0.294484	0.151	0.873	5.75e-81	Angiogenic	Ndrg2
2.14e-66	-0.260705	0.049	0.301	4.28e-63	Angiogenic	Fxyd2
7.16e-63	0.434121	0.297	0.997	1.43e-59	Angiogenic	Tnfsf9
1.85e-58	0.751753	0.282	0.959	3.7e-55	Angiogenic	Il6
2.17e-51	0.409855	0.312	0.977	4.33e-48	Angiogenic	Mt1
8.11e-50	0.404779	0.315	0.985	1.62e-46	Angiogenic	Adamts4
5.72e-45	-0.307541	0.127	0.355	1.14e-41	Angiogenic	Cyp26b1
1.44e-42	0.273262	0.211	0.838	2.89e-39	Angiogenic	Cxcl1
1.22e-39	0.313653	0.349	1	2.44e-36	Angiogenic	Synpo
1.65e-39	0.380036	0.247	0.867	3.3e-36	Angiogenic	Slco4a1
2.73e-36	0.572917	0.371	0.996	5.45e-33	Angiogenic	Cxcl10
5.29e-35	-0.281426	0.271	0.847	1.06e-31	Angiogenic	Fscn1
4.83e-32	0.27799	0.289	0.88	9.65e-29	Angiogenic	Nrgn
7.1e-27	0.347793	0.39	0.999	1.42e-23	Angiogenic	Ch25h
2.81e-25	0.533436	0.387	1	5.63e-22	Angiogenic	Vcam1
5.68e-23	0.429986	0.367	0.959	1.14e-19	Angiogenic	Slc2a1
1.61e-21	0.671295	0.402	0.988	3.23e-18	Angiogenic	Hist1h1c
2.29e-21	-0.308562	0.399	0.875	4.58e-18	Angiogenic	Itga1
2.89e-20	-0.485146	0.155	0.422	5.77e-17	Angiogenic	3110099E03Rik
2.19e-19	-0.269135	0.221	0.746	4.38e-16	Angiogenic	Dnaja4
7.75e-19	0.301056	0.058	0.393	1.55e-15	Angiogenic	Pgf
1.63e-18	-0.265393	0.432	0.903	3.26e-15	Angiogenic	Mylip
2.42e-17	0.361403	0.333	0.871	4.84e-14	Angiogenic	Stc1
6.07e-16	0.344984	0.422	0.976	1.21e-12	Angiogenic	Pxdc1
1.09e-15	0.250206	0.384	0.907	2.18e-12	Angiogenic	Nupr1
6.18e-14	0.45303	0.8	1	1.24e-10	Angiogenic	Plat
7.69e-14	-0.329711	0.331	0.784	1.54e-10	Angiogenic	Arhgap18
3.7e-13	-0.31255	0.102	0.444	7.4e-10	Angiogenic	Piezo2
7.28e-13	-0.503709	0.688	0.994	1.46e-09	Angiogenic	AW112010
1.69e-12	-0.291946	0.376	0.813	3.39e-09	Angiogenic	Slfn2
2.04e-12	-0.284276	0.973	1	4.08e-09	Angiogenic	Hspa1b
1.4e-11	-0.264199	0.086	0.631	2.8e-08	Angiogenic	Ces2e
4.6e-11	0.858831	0.32	0.834	9.2e-08	Angiogenic	Cryab
9.46e-10	0.30635	0.45	0.945	1.89e-06	Angiogenic	Tmx4
2.05e-09	-0.329902	0.064	0.45	4.1e-06	Angiogenic	Aqp1
3.04e-09	-0.378147	0.682	0.959	6.07e-06	Angiogenic	Sox18
2.22e-08	-0.252765	0.605	0.976	4.44e-05	Angiogenic	Btnl9
6.5e-08	-0.255437	0.665	0.961	0.000129905	Angiogenic	Selenop
7.42e-08	-0.285001	0.197	0.676	0.000148309	Angiogenic	Ints6
3.49e-07	-0.254192	0.642	0.912	0.000697879	Angiogenic	Clic5
6.69e-07	-0.271068	0.609	0.857	0.00133751	Angiogenic	Igfbp5
8.53e-07	-0.285474	0.733	0.923	0.00170577	Angiogenic	Col4a2
1.45e-06	0.319172	0.775	0.999	0.00289637	Angiogenic	S100a6
3.61e-06	-0.322294	0.583	0.804	0.00722966	Angiogenic	Pcdh17
3.55e-117	-0.259094	0.031	0.183	7.11e-114	Large artery	Gpx3
6.51e-106	0.335718	0.133	0.92	1.3e-102	Large artery	Mt2
1.79e-104	0.43401	0.196	1	3.59e-101	Large artery	Lrg1
1.92e-94	0.306126	0.209	0.996	3.84e-91	Large artery	Ifi207
1.45e-72	0.452836	0.18	0.913	2.89e-69	Large artery	Cd36
1.44e-71	0.67469	0.156	0.884	2.88e-68	Large artery	Cxcl10
5.08e-63	0.561965	0.273	0.997	1.02e-59	Large artery	Il6
1.03e-62	0.363199	0.276	1	2.05e-59	Large artery	Tnfsf9
3.19e-56	0.251027	0.201	0.895	6.38e-53	Large artery	Adamts9
4.42e-54	0.410883	0.136	0.804	8.84e-51	Large artery	Adamts4
5.32e-51	0.330594	0.299	0.997	1.06e-47	Large artery	H2-Eb1
1.22e-50	0.373704	0.301	0.998	2.45e-47	Large artery	Cyp1a1
2.36e-50	1.15341	0.13	0.81	4.72e-47	Large artery	Mgp
3.67e-47	0.94556	0.303	0.988	7.34e-44	Large artery	Mt1
9.42e-43	0.517119	0.306	0.972	1.88e-39	Large artery	Dusp2
3.95e-42	0.320897	0.216	0.868	7.9e-39	Large artery	Rcan1
1.59e-38	0.260578	0.303	0.949	3.18e-35	Large artery	Trib1
4.1e-34	0.260549	0.316	0.946	8.19e-31	Large artery	Maff
4.04e-32	0.393139	0.279	0.905	8.08e-29	Large artery	Cebpb
1.14e-31	0.411329	0.354	0.999	2.27e-28	Large artery	H2-Aa
2.46e-21	0.34715	0.396	0.994	4.92e-18	Large artery	Noct
3.41e-18	0.271304	0.376	0.945	6.82e-15	Large artery	Erf
6.4e-16	0.311195	0.393	0.951	1.28e-12	Large artery	Plac8
4.69e-14	0.467347	0.436	0.988	9.37e-11	Large artery	Nr4a1
9.62e-14	0.33933	0.397	0.915	1.92e-10	Large artery	Adamts1
1.53e-13	0.346457	0.397	0.921	3.05e-10	Large artery	Fabp5
1.95e-12	-0.43304	0.277	0.753	3.9e-09	Large artery	Rgs2
7.85e-09	0.342008	0.467	0.998	1.57e-05	Large artery	H2-Ab1
3.32e-08	0.354213	0.421	0.9	6.63e-05	Large artery	Ch25h
3.82e-07	0.254544	0.933	1	0.000764149	Large artery	Jund
4.47e-07	-0.498691	0.524	0.895	0.000894289	Large artery	Akr1b3
1.11e-06	0.512364	0.474	0.969	0.00221746	Large artery	Rnd1
1.31e-06	0.31126	0.894	0.982	0.00262632	Large artery	Nfkbia
1.91e-06	0.260448	0.907	0.998	0.00381094	Large artery	Hspa1a
3.06e-06	0.263152	0.901	0.997	0.00611397	Large artery	Hspa1b
1.37e-05	-0.288557	0.659	0.906	0.0274199	Large artery	Gja4
9.22e-138	0.312855	0.111	0.997	1.84e-134	Capillary arterial	Lrg1
3.04e-105	0.266673	0.13	0.92	6.08e-102	Capillary arterial	Lrrtm3
3.49e-96	0.362712	0.169	0.987	6.98e-93	Capillary arterial	Il6
2.32e-89	0.26937	0.083	0.869	4.63e-86	Capillary arterial	Clu
8.13e-82	0.266791	0.175	0.966	1.63e-78	Capillary arterial	Sost
5.56e-59	0.25673	0.257	0.997	1.11e-55	Capillary arterial	Tnfsf9
1.82e-58	0.384421	0.219	0.956	3.63e-55	Capillary arterial	Ifi207
2.71e-54	0.314691	0.268	1	5.42e-51	Capillary arterial	Mt1
2.24e-47	0.62231	0.28	1	4.48e-44	Capillary arterial	Vcam1
8.78e-26	0.67801	0.158	0.782	1.76e-22	Capillary arterial	Cxcl10
2.19e-24	0.302332	0.354	0.968	4.37e-21	Capillary arterial	Rnd1
2.3e-19	0.331509	0.106	0.398	4.6e-16	Capillary arterial	Aqp1
1.88e-17	-0.255773	0.202	0.419	3.75e-14	Capillary arterial	Cyp26b1
3.69e-12	-0.352064	0.362	0.83	7.38e-09	Capillary arterial	Ednrb
6.41e-10	-0.447819	0.668	0.971	1.28e-06	Capillary arterial	Kdr
2.81e-09	-0.27415	0.498	1	5.62e-06	Capillary arterial	Cd74
1.23e-08	0.699557	0.46	0.606	2.47e-05	Capillary arterial	Tspan8
2.16e-08	-0.287826	0.557	0.948	4.33e-05	Capillary arterial	Igfbp5
1.37e-07	0.541104	0.454	0.981	0.000273595	Capillary arterial	Ch25h
1.62e-07	-0.280734	0.579	0.917	0.000324801	Capillary arterial	Samd12
2.07e-07	0.519895	0.188	0.7	0.000413776	Capillary arterial	Mgp
6.86e-06	-0.26059	0.344	0.765	0.0137229	Capillary arterial	Jarid2
1.33e-58	-0.489405	0.059	0.825	2.67e-55	Glomeruli	Serpina1b
2.21e-58	-0.31047	0.099	0.907	4.41e-55	Glomeruli	Gprc5a
2.73e-58	0.347346	0.101	0.973	5.46e-55	Glomeruli	Gm12840
6.1e-56	-0.684277	0.087	0.863	1.22e-52	Glomeruli	Serpina1d
2.4e-55	-0.305293	0.037	0.148	4.8e-52	Glomeruli	Gpx3
3.38e-55	0.314602	0.068	0.913	6.75e-52	Glomeruli	AA467197
5.33e-51	-0.545026	0.096	0.934	1.07e-47	Glomeruli	Cryab
1.5e-49	-0.27635	0.135	0.973	2.99e-46	Glomeruli	Slc45a4
1.38e-48	-0.261584	0.163	1	2.76e-45	Glomeruli	St8sia6
1.24e-45	-0.365706	0.141	0.962	2.48e-42	Glomeruli	Nupr1
2.66e-45	-0.643468	0.031	0.809	5.31e-42	Glomeruli	Calca
2.37e-44	-0.273425	0.135	0.945	4.75e-41	Glomeruli	Tnfaip8
6.79e-37	-0.295614	0.065	0.689	1.36e-33	Glomeruli	Trpv4
1.09e-36	0.456348	0.169	0.956	2.18e-33	Glomeruli	Cxcl1
1.22e-34	-0.332812	0.225	0.995	2.45e-31	Glomeruli	Msx1
1.75e-33	0.257272	0.214	1	3.51e-30	Glomeruli	Ifi211
3.8e-31	-0.716709	0.166	0.896	7.6e-28	Glomeruli	Mgst1
4.53e-29	-0.530339	0.076	0.546	9.06e-26	Glomeruli	Vwf
5.64e-28	-0.301724	0.085	0.612	1.13e-24	Glomeruli	Fads3
8.78e-27	-0.289589	0.127	0.847	1.76e-23	Glomeruli	Hey1
4.97e-26	-0.308488	0.087	0.803	9.93e-23	Glomeruli	Fblim1
6.06e-26	-0.316763	0.099	0.798	1.21e-22	Glomeruli	Tpd52
1.38e-24	-0.380038	0.248	0.934	2.75e-21	Glomeruli	Jam2
2.18e-24	0.815232	0.256	1	4.37e-21	Glomeruli	Tmem252
3.7e-24	-0.589532	0.301	0.967	7.4e-21	Glomeruli	Stmn2
1.02e-23	0.303873	0.039	0.514	2.05e-20	Glomeruli	Apln
1.06e-23	-0.285289	0.138	0.842	2.12e-20	Glomeruli	Gja1
1.52e-23	-0.377748	0.042	0.699	3.04e-20	Glomeruli	Gata6
1.69e-23	-0.267378	0.161	0.852	3.38e-20	Glomeruli	Cdh13
2.26e-23	-0.788237	0.344	0.995	4.51e-20	Glomeruli	S100a4
3.91e-23	0.326083	0.234	0.956	7.81e-20	Glomeruli	Tnfaip3
6.65e-23	-0.422559	0.273	0.956	1.33e-19	Glomeruli	Tmem47
5.89e-22	0.293071	0.256	0.978	1.18e-18	Glomeruli	Ccdc184
1.72e-20	0.585819	0.285	0.989	3.45e-17	Glomeruli	Cxcl10
1.47e-19	0.360136	0.287	1	2.95e-16	Glomeruli	Pde4b
1.65e-19	-0.60306	0.352	0.962	3.31e-16	Glomeruli	Utrn
2.19e-19	-0.366761	0.172	0.836	4.38e-16	Glomeruli	Atp2b4
3.25e-19	-0.747469	0.223	0.869	6.49e-16	Glomeruli	Avpi1
4.74e-19	-0.344256	0.132	0.803	9.47e-16	Glomeruli	Thsd7a
5.32e-19	-0.551432	0.301	0.929	1.06e-15	Glomeruli	Jag2
7.9e-19	-0.456584	0.065	0.716	1.58e-15	Glomeruli	Fam107a
8.26e-19	-0.365784	0.315	0.978	1.65e-15	Glomeruli	Plvap
5.59e-18	-0.384028	0.085	0.317	1.12e-14	Glomeruli	Dhh
1.11e-17	-0.671248	0.068	0.388	2.22e-14	Glomeruli	Adh7
9.12e-17	0.297452	0.268	0.344	1.82e-13	Glomeruli	Fscn1
2.49e-16	-1.19965	0.473	1	4.98e-13	Glomeruli	Vim
4.61e-16	0.41966	0.203	0.727	9.22e-13	Glomeruli	Serpina3g
5.42e-16	-0.358613	0.327	0.923	1.08e-12	Glomeruli	Timp2
6.01e-16	0.469023	0.406	0.404	1.2e-12	Glomeruli	Tmem26
3.15e-15	-0.359062	0.115	0.76	6.3e-12	Glomeruli	Ptprr
7.94e-14	0.305982	0.335	1	1.59e-10	Glomeruli	Sele
2.96e-13	-0.931218	0.223	0.798	5.91e-10	Glomeruli	Cldn5
3.42e-13	0.324123	0.318	0.962	6.84e-10	Glomeruli	Neurl3
5.43e-13	-0.544359	0.397	0.934	1.09e-09	Glomeruli	Cavin1
7.32e-13	0.274078	0.152	0.787	1.46e-09	Glomeruli	Vwa1
3.96e-12	0.412402	0.349	0.995	7.92e-09	Glomeruli	Serpine1
4.26e-12	0.667308	0.2	0.82	8.52e-09	Glomeruli	Meg3
5.06e-12	-0.434594	0.073	0.355	1.01e-08	Glomeruli	Col5a2
3.05e-10	0.315491	0.363	1	6.1e-07	Glomeruli	Ifi207
3.68e-10	-0.282304	0.462	0.978	7.37e-07	Glomeruli	Sncg
8.26e-10	-0.293452	0.285	0.847	1.65e-06	Glomeruli	Sorbs2
1.11e-09	-0.411215	0.163	0.743	2.22e-06	Glomeruli	Afap1l2
1.83e-09	-0.477258	0.256	0.792	3.67e-06	Glomeruli	Pdlim2
3.03e-09	-0.500447	0.332	0.836	6.06e-06	Glomeruli	Hist1h2bc
3.53e-09	0.306502	0.341	0.355	7.06e-06	Glomeruli	Rflna
3.69e-09	-0.447249	0.073	0.35	7.38e-06	Glomeruli	Efna5
3.83e-09	-0.859928	0.451	0.852	7.67e-06	Glomeruli	Ltbp4
5.04e-09	-0.391964	0.434	0.934	1.01e-05	Glomeruli	Emp3
5.41e-09	-0.476875	0.093	0.388	1.08e-05	Glomeruli	Gcnt1
5.68e-09	-0.342372	0.411	0.956	1.14e-05	Glomeruli	Fmo1
8.03e-09	-0.275406	0.228	0.601	1.61e-05	Glomeruli	Olfml2b
9.64e-09	-0.593726	0.225	0.765	1.93e-05	Glomeruli	Dst
1.57e-08	-0.272407	0.225	0.415	3.14e-05	Glomeruli	Lmo7
4.99e-08	0.440317	0.566	0.557	9.97e-05	Glomeruli	Wsb1
7.11e-08	0.252109	0.194	0.77	0.000142205	Glomeruli	Ddit4l
1.89e-07	-0.250354	0.037	0.169	0.000378374	Glomeruli	Tln2
1.94e-07	-0.312009	0.132	0.415	0.000387788	Glomeruli	Aqp1
2.22e-07	0.282156	0.392	0.514	0.000444443	Glomeruli	Phlda1
5.09e-07	0.466935	0.394	0.541	0.00101762	Glomeruli	Trib1
6.15e-07	-0.334705	0.059	0.645	0.00122913	Glomeruli	Tppp3
7.41e-07	0.748949	0.31	0.765	0.00148164	Glomeruli	Cd14
8.21e-07	-0.435623	0.121	0.317	0.00164237	Glomeruli	Egfl8
8.42e-07	-0.421468	0.504	0.94	0.00168413	Glomeruli	Fam3c
1.25e-06	0.422626	0.997	1	0.0025049	Glomeruli	Actb
1.87e-06	-0.357453	0.496	0.923	0.00373666	Glomeruli	Fstl1
2.22e-06	-0.386735	0.324	0.792	0.00444859	Glomeruli	Mecom
2.4e-06	-0.267169	0.034	0.623	0.00479256	Glomeruli	Bc1
2.7e-06	-0.320302	0.017	0.153	0.00539462	Glomeruli	Col8a1
2.98e-06	0.258688	0.144	0.71	0.00596739	Glomeruli	Tubb6
3.45e-06	-0.339902	0.011	0.213	0.00690493	Glomeruli	Ptn
3.58e-06	-0.306545	0.217	0.743	0.00716353	Glomeruli	Cystm1
3.64e-06	0.461124	0.949	1	0.00727012	Glomeruli	Sgk1
5.51e-06	-0.543729	0.758	0.995	0.0110172	Glomeruli	S100a11
5.96e-06	-0.298857	0.107	0.421	0.0119294	Glomeruli	Ace
7.1e-06	-0.327156	0.065	0.404	0.0141999	Glomeruli	Hey2
7.83e-06	-0.383303	0.577	1	0.0156674	Glomeruli	Thbd
7.9e-06	-0.521784	0.11	0.377	0.0157924	Glomeruli	Htra1
1.06e-05	-0.522386	0.124	0.432	0.0212833	Glomeruli	Ctsh
