# Supplementary material for: Assessing the effects of aging on the renal endothelial cell landscape using single-cell RNA sequencing
Source: Front Genet. 2023 May 5;14:1175716. doi: 10.3389/fgene.2023.1175716 (PMC10196692; doi:10.3389/fgene.2023.1175716)
Supplement: Supplementary file 2 [file Table3.XLSX]

## Sheet: Time_4_cluster_gene
Top 400 differentially expressed genes (q value < 1e-4) along the pseudotime of capillary lineage cells
gene	Final
Sox17	1
Mrpl15	2
Lypla1	3
Tcea1	3
Rb1cc1	2
4732440D04Rik	2
Pcmtd1	3
Vcpip1	3
Cops5	2
Cspp1	2
Arfgef1	2
Prex2	3
Sulf1	3
Tram1	2
Lactb2	2
Ube2w	3
Eloc	4
Ly96	2
Gm16070	2
Crispld1	3
Gm29107	4
Smap1	2
Sdhaf4	3
Phf3	3
Ptp4a1	3
Rab23	2
Zfp451	2
Dst	3
Ccdc115	2
Imp4	2
Ptpn18	2
Hs6st1	4
Uggt1	3
Neurl3	4
Arid5a	1
Lman2l	2
Cnnm4	4
Ankrd39	2
Cox5b	3
Coa5	3
Unc50	3
Mitd1	2
Eif5b	3
Rpl31	2
Map4k4	4
Il1r1	3
Mrps9	2
Tgfbrap1	2
AI597479	3
Tpp2	4
Tex30	1
Kdelc1	2
Ercc5	3
Col5a2	3
Cavin2	3
Nabp1	4
Stat1	2
Gls	1
Nemp2	3
Stk17b	4
Sf3b1	4
Coq10b	4
Hspd1	4
Hspe1	4
Mob4	2
Rftn2	2
Spats2l	2
Kctd18	2
Bzw1	4
Clk1	4
Fam126b	2
Ndufb3	2
Cflar	4
Sumo1	4
Nop58	4
Bmpr2	3
Carf	2
Nbeal1	2
Cyp20a1	2
Raph1	2
Nrp2	2
Ino80d	2
Eef1b2	4
Gm26649	2
Creb1	3
Ccnyl1	3
Fzd5	4
Idh1	3
Pikfyve	3
Atic	2
Fn1	3
Rpl37a	2
Igfbp5	2
Tns1	3
Arpc2	1
Pnkd	2
Tmbim1	4
Ctdsp1	2
Retreg2	2
Ankzf1	2
Stk16	2
Tuba4a	4
Epha4	4
Wdfy1	2
Mrpl44	3
Serpine2	4
Mff	3
Sp110	2
Sp100	2
Itm2c	4
Ncl	4
Ptma	1
Pde6d	2
Gigyf2	2
Inpp5d	2
Usp40	2
Arl4c	4
Sh3bp4	1
Ackr3	3
Cops8	2
Hes6	2
Traf3ip1	2
Ndufa10	3
Cops9	3
Dusp28	3
Rnpepl1	3
Fam174a	2
St8sia4	4
Gin1	2
Pam	3
2310035C23Rik	3
Bcl2	2
Kdsr	2
Vps4b	2
Dsel	3
Tsn	2
Nifk	3
2900060B14Rik	2
Inhbb	4
Ralb	4
Ddx18	2
Ccnt2	2
Rab3gap1	2
R3hdm1	2
Cxcr4	4
Srgap2	2
Slc41a1	1
Nucks1	2
Slc45a3	4
Nuak2	1
Dstyk	2
Mdm4	2
Sox13	3
Snrpe	3
Atp2b4	3
Prelp	3
Btg2	4
Rabif	2
Arl8a	3
Nav1	4
Camsap2	2
Zfp281	1
2310009B15Rik	3
Cfh	3
Glrx2	2
Trove2	3
Pla2g4a	3
BC003331	3
Tpr	2
Gm10138	2
Ivns1abp	2
Trmt1l	2
Edem3	2
1700025G04Rik	4
Colgalt2	2
Arpc5	2
Rgs16	4
Rnasel	2
Glul	3
Ier5	4
Cep350	2
Tor1aip2	4
Tor3a	2
Rasal2	2
Mrps14	2
Zbtb37	2
Klhl20	2
Prdx6	3
Pigc	2
Mettl13	2
Vamp4	3
Prrc2c	2
Fmo1	2
Fmo2	3
Gorab	3
Kifap3	3
Sele	4
Selp	1
Blzf1	3
Mpc2	3
Rcsd1	4
Cd247	4
Tmco1	3
Mgst3	3
Pbx1	2
Uhmk1	3
Olfml2b	4
Sdhc	3
Pcp4l1	4
Adamts4	4
Usf1	2
B930036N10Rik	2
Ncstn	3
Copa	2
Pex19	3
Dcaf8	2
Pea15a	2
Tagln2	1
Dusp23	2
Ifi206	4
Ifi213	4
Ifi207	1
Ifi204	4
Mndal	2
Ifi211	4
Chml	3
Desi2	3
Cox20	2
Hnrnpu	4
Cdc42bpa	3
Itpkb	2
Acbd3	3
Sde2	1
Pycr2	2
Lefty1	2
Tmem63a	3
Wdr26	1
Degs1	4
Capn2	2
Aida	3
Dusp10	1
Iars2	3
Tgfb2	3
Ptpn14	3
Prox1	4
Batf3	4
Atf3	1
Nenf	3
Tmem206	2
Slc30a1	2
Plxna2	2
Cd34	4
Cd46	2
Fam171a1	2
Dclre1c	3
Frmd4a	2
Ccdc3	3
Nudt5	2
Sec61a2	2
Upf2	2
Atp5c1	2
Prkcq	2
Pfkfb3	4
Il15ra	2
Fbxo18	3
Ankrd16	3
Rsu1	2
Vim	3
St8sia6	3
Nsun6	3
Nebl	3
A930004D18Rik	2
Msrb2	2
Etl4	2
Yme1l1	2
Spopl	2
Ehmt1	2
Mrpl41	2
Tor4a	3
Nelfb	3
Tubb4b	4
Ssna1	3
Traf2	2
Edf1	3
Bmyc	2
Ubac1	3
Tmem250-ps	3
Dnlz	3
Sdccag3	2
Notch1	1
Egfl7	2
Rpl7a	4
Adamtsl2	2
Brd3	2
Rxra	2
Olfm1	3
Gtf3c4	2
Ttf1	3
Setx	3
Trub2	2
Urm1	2
Gle1	2
Sptan1	2
Zer1	2
Lrrc8a	4
Ier5l	4
Asb6	2
BC005624	2
Fnbp1	2
Gpr107	2
Ass1	3
Fubp3	3
Abl1	2
Prrc2b	2
Swi5	3
Golga2	3
Slc25a25	1
Dpm2	3
Eng	3
Mapkap1	2
Hspa5	1
Psmd5	2
Rab14	2
Gsn	4
Ndufa8	2
Lhx6	2
Rbm18	4
Ptgs1	2
Pdcl	2
Rc3h2	2
Zbtb6	3
Zbtb26	2
Rabgap1	3
Gpr21	3
Dennd1a	2
Olfml2a	4
Rpl35	2
Arpc5l	2
Golga1	3
Zeb2	3
Gm13470	4
Rbm43	2
Nmi	2
Arl5a	2
Fmnl2	2
Nr4a2	1
Upp2	2
Tanc1	4
Cd302	2
Pla2r1	2
Rbms1	2
Cobll1	3
Scn7a	3
Ppig	3
Phospho2	2
Mettl5	2
Ubr3	3
Gorasp2	2
Tlk1	3
Dcaf17	2
Dync1i2	3
Itga6	4
Rapgef4	2
Sp3	2
Cir1	2
Scrn3	2
Wipf1	2
Atf2	2
Hoxd3os1	3
Hoxd8	2
Hnrnpa3	4
Nfe2l2	4
Fkbp7	3
Ssfa2	3
Dnajc10	3
Nckap1	3
Dusp19	2
Calcrl	2
Tfpi	2
Selenoh	2
Tmx2	2
Med19	2
Clp1	1
Ube2l6	2
Timm10	3
Slc43a3	2
Aplnr	2
Ptprj	3
Ndufs3	3
Psmc3	3
Madd	3
Arhgap1	2
Dgkz	2
4631405J19Rik	4
Trp53i11	4
Tspan18	2
Ext2	2
Accs	3
Alkbh3	3
B230118H07Rik	2
