# Supplementary material for: Assessing the effects of aging on the renal endothelial cell landscape using single-cell RNA sequencing
Source: Front Genet. 2023 May 5;14:1175716. doi: 10.3389/fgene.2023.1175716 (PMC10196692; doi:10.3389/fgene.2023.1175716)
Supplement: Supplementary file 5 [file Table4.XLSX]

## Sheet: Sheet1
Gene sets used in this study
SASP	Pro-cogulation	Inflammatory response
ANG	APOH	TNF
AREG	C1QBP	CRP
AXL	C4BPB	PTGS2
BMP2	CD36	IL1B
BMP6	CD40LG	IL6
CCL1	F10	TLR2
CCL13	F12	MIF
CCL2	F13A1	IL10
CCL20	F13B	ICAM1
CCL25	F2	CCL2
CCL26	F2R	BDNF
CCL3	F2RL1	IL1RN
CCL7	F2RL2	TRPV1
CD55	F2RL3	PPARG
CD9	F3	PTGES
CSF1	F5	FGF2
CSF2	F7	TAC1
CSF2RB	F8	BDKRB2
CSF3	F9	NGF
CXCL1	GGCX	PTGER4
CXCL11	GNA12	CALCA
CXCL12	GP1BA	CXCL8
CXCL2	GP1BB	TGFB1
CXCL3	GP5	LEP
CXCL5	GP9	ADIPOQ
CXCL6	HNF4A	IFNG
CXCL8	ITGA2	TLR4
EREG	ITGB3	IL17A
ETS2	KLKB1	HMOX1
FAS	KNG1	MMP9
FGF2	LMAN1	F2RL1
FGF7	MMRN1	HMGB1
GDF15	PABPC4	VEGFA
GEM	PF4	MPO
GMFG	VWF	SOD1
HGF	SERPINE1	PARP1
ICAM1	SERPINB2	NOS2
ICAM3	TBXAS1	CSF2
IGF1	PARD3	UCN
IGF2R	SELP	SCGB1A1
IGFBP1	FGA	TNFRSF11B
IGFBP2	FGB	MMP2
IGFBP6	FGG	F2R
IL13	SERPINC1	CXCR3
IL15	SERPING1	TSLP
IL1A	CPB2	AHR
IL1B	ICAM1	PPARA
IL6	VCAM1	NLRP3
IL6ST	SELE	APOA1
IL7	FGA	TIMP1
INHA	FGB	IL13
INHBA	FGG	TLR9
IQGAP1		PLAUR
ITGA2		LCN2
ITPKA		LTB4R
JUN		TNFSF15
MIF		PROCR
MMP1		IDO1
MMP10		BDKRB1
MMP12		LTF
MMP13		AGER
MMP14		TNFAIP3
MMP2		TFRC
MMP3		IL17RA
MMP7		IL1A
MMP9		TGFA
NGF		TF
PIGF		MVK
PLAUR		CASP1
PTGES		RORC
RPS6KA5		MYD88
SERPINB2		IRF7
SERPINE1		ZFP36
TGFB1		STAT3
TIMP1		MIR217
TIMP2		TBX21
TNFRSF10C		CXCL2
TNFRSF11B		MIR22
TNFRSF1A		TSC2
TNFRSF1B		ASIC2
VEGFA		ANGPT1
VEGFC		MIR34A
WNT2		IFNL3
		ASIC1
		STS
		TP73
		SULT2B1
		GATA3
		JAK2
		GALNS
		MIR21
		SLC22A5
		EGR1
		ATP7B
		PLAA
		CCL4
		COL2A1
		EFNB1
		EDN1
		ASIC3
		AGT
		OXT
		CCK
		GAL
		KYNU
		TRPA1
		CRHR2
		ABCB4
		CCL3
		EIF4EBP1
		PTPN1
		CCL11
		SH2B3
		NPPB
		NR1H4
		AKT1
		EPO
		WDR1
		MASP2
		DUSP10
		CLN6
		UCN3
		CHRNB2
		CHRNA4
		TREX1
		SELENOS
		CD3E
		TLR6
		CCL5
		ANXA1
		CXCL1
		IL15
		F11R
		KLK1
		APOA4
		ABCB1
		ACSL6
		MUC2
		AIF1
		NPY5R
		CAMK2A
		SPINK1
		FGG
		SERPINC1
		NPFF
		TFAM
		ACSL3
		ACSL4
		CDK5
		F3
		CXCR2
		PDE5A
		A2M
		S100A8
		PDPN
		SERPINA3
		EGFR
		CCR5
		CX3CR1
		PCSK1
		ADORA1
		CYP1A1
		PCSK2
		PLA2G4A
		PIK3CG
		SDC1
		OPRM1
		ALOX5
		NTRK2
		ALOX5AP
		TACR3
		HP
		MTOR
		TACR1
		KCNK2
		CCL20
		IL23A
		IL18
		PRTN3
		PROC
		CX3CL1
		THBS1
		NFKB1
		ELANE
		MMP3
		IL33
		PLAU
		C5
		NOS3
		ADM
		SERPINE1
		SPP1
		CD40
		CNR2
		CCR6
		RETN
		RELA
		HSPA4
		NOD1
		NOD2
		CXCL10
		FOXP3
		CCL21
		NFE2L2
		PGF
		FGF1
		TNFSF10
		POMC
		MT2A
		CD40LG
		SELPLG
		TNFSF14
		DEFB4A
		TNFSF18
		BMP4
		MAPK14
		CRYAB
		EOLA1
		SELP
		CST3
		SLC15A1
		NTF3
		IL25
		SAA1
		APP
		CD44
		CFTR
		HGF
		GHRL
		S100A9
		TNFSF13B
		HAMP
		KNG1
		TPSAB1
		TP53
		TNFRSF1A
		TNFAIP6
		VEGFC
		S100B
		C1QBP
		CEACAM1
		MBL2
		NR3C2
		VWF
		CXCL14
		NTN1
		CCL1
		CD68
		SERPINB4
		CDH1
		CCL19
		CXCL6
		CXCL11
		CD163
		CCL18
		IL32
		CD83
		S100A12
		CD47
		CD38
		SERPINB3
		CD28
		CD48
		CYP7B1
		CCL13
		S100A7
		SLC28A2
		THBD
		VEGFB
		BST1
		VIP
		VTN
		BSG
		STC1
		YWHAG
		BPI
		CACNA1C
		VCAM1
		TYROBP
		C5AR1
		TLR3
		TGM2
		SERPING1
		TMSB4X
		YWHAH
		C3
		C3AR1
		C4A
		C4B
		DAP3
		SPRR1B
		ADIPOR2
		TIMP4
		APLN
		SFTPD
		NAT1
		SLC28A3
		SELE
		LACRT
		CXCL12
		CAMP
		TNFRSF18
		TNFSF12
		TNFSF13
		TFPI2
		TREML2
		SCUBE1
		SETD7
		MADCAM1
		RASL11B
		PLA2G6
		CAT
		SOCS1
		SOCS3
		HIF1A
		IL27
		FPR2
		TNFRSF13B
		SIRT1
		FN1
		FLT3LG
		FLT1
		NCOA6
		FKBP4
		FGF7
		FCGR3A
		FCGR2A
		FCGR1A
		FCAR
		F11
		F7
		F2
		ALPL
		GAST
		NRG1
		GZMA
		PADI1
		GTF2A1
		NR3C1
		GRN
		ANGPT2
		PLA2G4D
		ANG
		BIN1
		IL36A
		GH1
		GCH1
		EHF
		PYDC1
		PRDX5
		ACKR1
		ELF3
		AHSG
		CNR1
		ACKR2
		CCR8
		CCR7
		CLU
		APOA5
		ADCYAP1
		TNFRSF13C
		PTGDR2
		CHI3L1
		LIAS
		LILRB1
		TXNIP
		KLF2
		CCL26
		ADAR
		CDKN1A
		CNTF
		CD200R1
		EGF
		AGTR1
		DSG2
		DMBT1
		DEFA3
		DEFA1
		DDT
		CLEC12A
		CYP19A1
		CYP2C19
		ADRB3
		CTSG
		CTSB
		CTNNB1
		CSF1
		CRH
		CPB2
		NAMPT
		APCS
		TNFRSF17
		SERPINA1
		PHB
		PGR
		PF4
		ADA2
		SERPINF1
		PECAM1
		PDGFRB
		PDGFB
		PDGFA
		TNFRSF12A
		KCNK9
		TLR7
		ADIPOR1
		IL22
		IL20
		NTF4
		PIGF
		PLAT
		RET
		CXCL16
		PTX3
		SCUBE2
		PTN
		PTEN
		PRSS3
		APOM
		PRKCD
		PRKAA1
		NCAM1
		DLL4
		PON1
		TREM1
		ACP5
		PLP1
		PLCB3
		NPPC
		ADA
		AQP4
		TNFRSF9
		AQP3
		IL12B
		IL12A
		IL4R
		FASLG
		IL1RAP
		FAS
		IGF1
		APOD
		AQP8
		ENPP7
		NLRP10
		HSPD1
		HSP90AA1
		BIRC5
		AQP7
		IRF1
		MUC1
		CARD17
		CD200
		MMP10
		MMP1
		MME
		CD99
		MEFV
		MAZ
		SMAD7
		SMAD3
		LIMK1
		LIF
		KCNK3
		ITIH2
		ITGAL
		ITGA1
		HRH1
