# Supplementary material for: Assessing the effects of aging on the renal endothelial cell landscape using single-cell RNA sequencing
Source: Front Genet. 2023 May 5;14:1175716. doi: 10.3389/fgene.2023.1175716 (PMC10196692; doi:10.3389/fgene.2023.1175716)
Supplement: Supplementary file 6 [file Table1.XLSX]

## Sheet: findallmarkers_seven_celltype
Marker genes of different cell types in mouse renal endothelium
p_val	avg_log2FC	pct.1	pct.2	p_val_adj	celltype	gene
0	1.36074	0.91	0.587	0	Capillary 1	Igfbp5
0	0.911022	0.773	0.539	0	Capillary 1	Ramp3
0	0.888307	0.944	0.786	0	Capillary 1	Kdr
0	0.77594	0.976	0.912	0	Capillary 1	Plpp1
0	0.751042	0.963	0.86	0	Capillary 1	Plpp3
0	0.626514	0.964	0.877	0	Capillary 1	Id3
0	0.58529	0.99	0.946	0	Capillary 1	Flt1
4.38e-303	0.737473	0.92	0.71	8.12e-299	Capillary 1	Rgcc
5.06e-286	0.460365	0.996	0.962	9.38e-282	Capillary 1	Emcn
2.2e-281	0.542661	0.968	0.929	4.07e-277	Capillary 1	Egfl7
1.53e-278	0.617176	0.954	0.805	2.84e-274	Capillary 1	Tcim
5.68e-278	0.788253	0.821	0.668	1.05e-273	Capillary 1	Sox18
5.33e-267	0.545184	0.978	0.94	9.88e-263	Capillary 1	Pbx1
4.76e-217	0.581549	0.934	0.881	8.81e-213	Capillary 1	Gng11
8.19e-212	0.83074	0.632	0.444	1.52e-207	Capillary 1	Tnfsf10
4.22e-209	0.828822	0.583	0.359	7.82e-205	Capillary 1	Ptpru
2.96e-200	0.677283	0.746	0.575	5.48e-196	Capillary 1	Exoc3l2
6.45e-195	0.671922	0.753	0.614	1.2e-190	Capillary 1	Jup
2.27e-192	0.594063	0.843	0.678	4.21e-188	Capillary 1	Cd300lg
3.85e-192	0.667699	0.776	0.627	7.13e-188	Capillary 1	Gimap4
4.05e-192	0.723888	0.738	0.604	7.51e-188	Capillary 1	Tnfaip2
8.27e-179	0.733525	0.623	0.441	1.53e-174	Capillary 1	Dhrs3
2.67e-172	0.505147	0.903	0.8	4.94e-168	Capillary 1	Nrp1
1.39e-170	0.669986	0.692	0.548	2.57e-166	Capillary 1	Lims2
6.4e-167	0.804593	0.508	0.324	1.19e-162	Capillary 1	Ccrl2
2.26e-159	0.536092	0.814	0.717	4.19e-155	Capillary 1	Vamp5
7.26e-159	0.449921	0.94	0.908	1.35e-154	Capillary 1	Eng
8.64e-158	0.674042	0.639	0.478	1.6e-153	Capillary 1	Hipk2
1.53e-156	0.365463	0.991	0.877	2.83e-152	Capillary 1	Plvap
3.7e-155	0.732777	0.537	0.353	6.85e-151	Capillary 1	Meox1
5.39e-153	0.995381	0.378	0.196	9.98e-149	Capillary 1	Npr3
1.13e-150	0.339552	0.981	0.971	2.09e-146	Capillary 1	Cd81
1.16e-148	0.732019	0.478	0.297	2.15e-144	Capillary 1	Thrsp
6.15e-142	0.499159	0.86	0.786	1.14e-137	Capillary 1	Podxl
3.77e-139	0.385779	0.945	0.922	6.98e-135	Capillary 1	App
7.97e-136	0.531716	0.763	0.667	1.48e-131	Capillary 1	Tek
1.44e-134	0.779159	0.498	0.32	2.66e-130	Capillary 1	Btnl9
1.74e-131	0.439642	0.877	0.843	3.23e-127	Capillary 1	Cd47
5.67e-131	0.522238	0.8	0.719	1.05e-126	Capillary 1	Gas6
4.9e-122	0.656994	0.492	0.326	9.08e-118	Capillary 1	Tbxa2r
1.34e-121	0.587035	0.668	0.543	2.49e-117	Capillary 1	Slc43a3
7.9e-121	0.695889	0.491	0.332	1.46e-116	Capillary 1	Ptgs1
3.9e-119	0.568921	0.694	0.598	7.23e-115	Capillary 1	Heg1
1.48e-114	0.479543	0.785	0.737	2.74e-110	Capillary 1	Selenom
2.35e-113	0.475889	0.786	0.717	4.35e-109	Capillary 1	Psmb8
3.26e-111	0.562871	0.582	0.433	6.05e-107	Capillary 1	Irx3
8.74e-110	0.546643	0.625	0.509	1.62e-105	Capillary 1	Eva1b
2.29e-105	0.276864	0.994	0.988	4.25e-101	Capillary 1	Ly6e
5.74e-105	0.34729	0.897	0.821	1.06e-100	Capillary 1	Sgk1
1.4e-104	0.611337	0.442	0.293	2.6e-100	Capillary 1	Slc29a1
8.19e-103	0.658567	0.626	0.506	1.52e-98	Capillary 1	AW112010
6.8e-102	0.548749	0.621	0.503	1.26e-97	Capillary 1	Cmtm8
6.25e-99	0.663616	0.453	0.313	1.16e-94	Capillary 1	Rassf9
2.29e-98	0.723907	0.443	0.31	4.24e-94	Capillary 1	Gm26917
1.7e-97	0.277502	0.996	0.981	3.15e-93	Capillary 1	Ly6c1
1.1e-96	0.588234	0.504	0.384	2.03e-92	Capillary 1	Ephb4
1.05e-92	0.500945	0.663	0.575	1.95e-88	Capillary 1	Tmem204
1.43e-90	0.250729	0.993	0.991	2.65e-86	Capillary 1	Itm2b
5.22e-89	0.390202	0.875	0.841	9.67e-85	Capillary 1	H2-T23
2.36e-87	0.495907	0.651	0.568	4.37e-83	Capillary 1	Psmb10
4.47e-87	0.555285	0.566	0.467	8.28e-83	Capillary 1	Ptprg
2.73e-82	0.491665	0.589	0.489	5.06e-78	Capillary 1	Gimap1
4.88e-82	0.41576	0.773	0.702	9.05e-78	Capillary 1	Cyyr1
1.27e-78	0.406289	0.737	0.664	2.35e-74	Capillary 1	Dlc1
2.28e-76	0.426591	0.693	0.634	4.22e-72	Capillary 1	Ece1
7.09e-76	0.433021	0.669	0.613	1.31e-71	Capillary 1	Elk3
5.58e-75	0.568028	0.32	0.201	1.03e-70	Capillary 1	Exoc3l4
4.43e-74	0.536216	0.44	0.324	8.21e-70	Capillary 1	Ripply3
1.15e-73	0.735497	0.606	0.481	2.14e-69	Capillary 1	Igfbp3
1.86e-73	0.354783	0.999	0.998	3.45e-69	Capillary 1	Gm42418
4.19e-71	0.387314	0.729	0.659	7.75e-67	Capillary 1	Cald1
1.72e-70	0.512978	0.496	0.395	3.2e-66	Capillary 1	Tmem140
4.09e-70	0.49001	0.541	0.451	7.58e-66	Capillary 1	Psmb9
1.45e-69	0.308528	0.909	0.888	2.68e-65	Capillary 1	Tcf4
1.95e-69	0.738123	0.562	0.441	3.62e-65	Capillary 1	Esm1
7.78e-69	0.497658	0.534	0.432	1.44e-64	Capillary 1	F2r
1.39e-68	0.492836	0.51	0.404	2.57e-64	Capillary 1	Adgrl2
4.19e-68	0.403657	0.735	0.65	7.76e-64	Capillary 1	Ifi44
1.71e-66	0.326973	0.806	0.765	3.17e-62	Capillary 1	Col4a1
3.3e-66	0.51261	0.405	0.292	6.12e-62	Capillary 1	Stard8
3.57e-65	0.557064	0.353	0.245	6.61e-61	Capillary 1	Ltbp1
6.55e-65	0.507926	0.26	0.152	1.21e-60	Capillary 1	Ada
2.44e-64	0.558669	0.334	0.221	4.51e-60	Capillary 1	3110099E03Rik
1.44e-63	0.525781	0.439	0.337	2.66e-59	Capillary 1	Pmepa1
2.5e-63	0.48205	0.256	0.15	4.64e-59	Capillary 1	Rflna
5.65e-63	0.268972	0.943	0.888	1.05e-58	Capillary 1	Rsad2
5.4e-61	0.363659	0.792	0.741	1e-56	Capillary 1	Ramp2
1.39e-59	0.414036	0.629	0.559	2.57e-55	Capillary 1	Smad7
1.21e-57	0.270331	0.899	0.891	2.24e-53	Capillary 1	Adgrl4
1.93e-57	0.438102	0.685	0.632	3.57e-53	Capillary 1	Mndal
3.8e-57	0.465716	0.475	0.384	7.04e-53	Capillary 1	Tspan15
1.27e-56	0.467941	0.527	0.446	2.35e-52	Capillary 1	Cd38
1.53e-55	0.44339	0.602	0.539	2.83e-51	Capillary 1	Limch1
7.89e-54	0.271063	0.94	0.928	1.46e-49	Capillary 1	Meis2
1.1e-53	0.374921	0.627	0.526	2.04e-49	Capillary 1	Mgll
5.45e-53	0.379961	0.664	0.618	1.01e-48	Capillary 1	Hspg2
2.6e-52	0.410656	0.574	0.505	4.81e-48	Capillary 1	Snrk
9.39e-52	0.368329	0.688	0.651	1.74e-47	Capillary 1	Psme1
1.28e-51	0.429706	0.569	0.511	2.38e-47	Capillary 1	Cpd
2.01e-51	0.503545	0.366	0.273	3.72e-47	Capillary 1	Lpcat1
4.18e-51	0.471345	0.488	0.401	7.74e-47	Capillary 1	Tshz2
1.43e-50	0.467959	0.334	0.239	2.64e-46	Capillary 1	Chst15
2.81e-50	0.339963	0.721	0.692	5.21e-46	Capillary 1	S100a16
5.32e-50	0.40494	0.417	0.308	9.86e-46	Capillary 1	Car8
1.09e-49	0.41939	0.512	0.446	2.01e-45	Capillary 1	Ndufa8
3.53e-49	0.410208	0.694	0.636	6.54e-45	Capillary 1	Ifi203
4.11e-49	0.472152	0.277	0.185	7.62e-45	Capillary 1	Mcf2l
1.44e-48	0.393524	0.617	0.555	2.66e-44	Capillary 1	Id2
4.87e-48	0.271961	0.799	0.798	9.03e-44	Capillary 1	Ndufa4
1.23e-47	0.257425	0.853	0.846	2.27e-43	Capillary 1	Txn1
1.3e-47	0.44886	0.485	0.416	2.41e-43	Capillary 1	Atxn7l3b
3.77e-47	0.29745	0.756	0.739	6.98e-43	Capillary 1	Rbms1
5.28e-46	0.412708	0.509	0.428	9.78e-42	Capillary 1	Zfhx3
1.95e-45	0.398378	0.615	0.581	3.6e-41	Capillary 1	Bmpr2
2.96e-45	0.544631	0.299	0.205	5.49e-41	Capillary 1	Peg3
1.05e-44	0.394299	0.555	0.501	1.94e-40	Capillary 1	Sptssa
3.55e-44	0.342239	0.66	0.641	6.58e-40	Capillary 1	Psma7
1.23e-43	0.41326	0.55	0.496	2.28e-39	Capillary 1	Itpkb
3.87e-43	0.431964	0.298	0.212	7.16e-39	Capillary 1	Inpp4b
3.04e-42	0.42472	0.388	0.301	5.63e-38	Capillary 1	Pdia5
1.52e-41	0.43185	0.421	0.343	2.82e-37	Capillary 1	Entpd1
2.23e-41	0.36264	0.579	0.536	4.14e-37	Capillary 1	Mfge8
3.48e-41	0.326865	0.696	0.676	6.46e-37	Capillary 1	Tie1
4.5e-40	0.321135	0.7	0.679	8.34e-36	Capillary 1	Tmem176b
6.07e-39	0.437706	0.312	0.233	1.12e-34	Capillary 1	Spred1
1.72e-36	0.416193	0.405	0.331	3.19e-32	Capillary 1	F8
1.82e-36	0.432089	0.268	0.187	3.37e-32	Capillary 1	Col15a1
1.77e-35	0.358632	0.561	0.522	3.29e-31	Capillary 1	Tspan12
2.23e-35	0.310326	0.652	0.632	4.14e-31	Capillary 1	Arhgap31
2.2e-34	0.331679	0.25	0.17	4.08e-30	Capillary 1	Kcnb1
1.75e-33	0.291254	0.656	0.643	3.24e-29	Capillary 1	Mtch1
5.58e-33	0.371313	0.255	0.181	1.03e-28	Capillary 1	Pcdh12
7.24e-33	0.365307	0.273	0.198	1.34e-28	Capillary 1	Fmo1
7.8e-33	0.340952	0.576	0.536	1.44e-28	Capillary 1	Smco4
1.07e-32	0.328753	0.634	0.612	1.97e-28	Capillary 1	Mef2a
1.65e-31	0.412169	0.349	0.281	3.06e-27	Capillary 1	Palm
6.26e-31	0.370606	0.403	0.337	1.16e-26	Capillary 1	Tsc22d3
7.21e-31	0.327298	0.642	0.618	1.34e-26	Capillary 1	AU021092
1.52e-30	0.352405	0.538	0.503	2.82e-26	Capillary 1	Arhgap29
1.83e-30	0.279474	0.67	0.672	3.4e-26	Capillary 1	Ywhab
1.13e-29	0.336515	0.537	0.505	2.09e-25	Capillary 1	Myo1c
2.58e-29	0.302679	0.569	0.525	4.79e-25	Capillary 1	Smpdl3a
5.24e-29	0.394117	0.404	0.35	9.72e-25	Capillary 1	Myo6
8.22e-29	0.34227	0.502	0.46	1.52e-24	Capillary 1	Rnaset2a
1.26e-28	0.353185	0.489	0.434	2.34e-24	Capillary 1	Itga1
7.23e-28	0.40658	0.374	0.318	1.34e-23	Capillary 1	Mcc
7.33e-28	0.303133	0.638	0.623	1.36e-23	Capillary 1	Tmem176a
1.07e-27	0.33118	0.586	0.565	1.98e-23	Capillary 1	Tgfbr2
1.11e-27	0.3827	0.287	0.222	2.06e-23	Capillary 1	Gbp9
1.64e-27	0.266061	0.738	0.741	3.04e-23	Capillary 1	Itgb1
1.81e-27	0.357044	0.519	0.487	3.35e-23	Capillary 1	Xiap
3.12e-27	0.387034	0.288	0.227	5.79e-23	Capillary 1	Acap2
3.96e-27	0.370075	0.455	0.412	7.33e-23	Capillary 1	Klhl24
8.13e-27	0.352832	0.293	0.229	1.51e-22	Capillary 1	Inpp5k
1.11e-26	0.366322	0.326	0.269	2.06e-22	Capillary 1	Tmem165
1.45e-26	0.333033	0.559	0.519	2.69e-22	Capillary 1	Clic5
2.25e-26	0.257843	0.645	0.644	4.18e-22	Capillary 1	Ostf1
8.23e-26	0.338658	0.451	0.395	1.52e-21	Capillary 1	Emp3
1.06e-25	0.389342	0.316	0.259	1.97e-21	Capillary 1	Crispld1
1.13e-25	0.269848	0.624	0.591	2.09e-21	Capillary 1	Rflnb
2.23e-25	0.335189	0.46	0.415	4.14e-21	Capillary 1	Efna1
5.71e-25	0.37464	0.405	0.361	1.06e-20	Capillary 1	Sema3f
1.52e-24	0.311708	0.521	0.485	2.82e-20	Capillary 1	Klf3
2.15e-24	0.311207	0.482	0.442	3.99e-20	Capillary 1	Tpst2
3.69e-24	0.330828	0.398	0.348	6.84e-20	Capillary 1	Caskin2
3.9e-24	0.338041	0.406	0.359	7.22e-20	Capillary 1	Cyp20a1
4.1e-24	0.3296	0.412	0.362	7.59e-20	Capillary 1	Nid1
6.93e-24	0.335663	0.484	0.452	1.28e-19	Capillary 1	B230219D22Rik
1.38e-23	0.277414	0.661	0.648	2.56e-19	Capillary 1	Mef2c
2.16e-23	0.411718	0.43	0.382	4e-19	Capillary 1	Cmpk2
9.19e-23	0.333046	0.429	0.372	1.7e-18	Capillary 1	Kctd12b
1.42e-22	0.293532	0.538	0.518	2.63e-18	Capillary 1	Tmem234
6.9e-22	0.359629	0.431	0.395	1.28e-17	Capillary 1	Hook3
8.34e-22	0.36631	0.323	0.269	1.55e-17	Capillary 1	Gbp4
3.81e-21	0.308186	0.489	0.466	7.05e-17	Capillary 1	Psme2
3.87e-21	0.265982	0.593	0.57	7.17e-17	Capillary 1	Col4a2
7.68e-21	0.309181	0.27	0.212	1.42e-16	Capillary 1	Vwa1
3.22e-20	0.322321	0.579	0.574	5.96e-16	Capillary 1	Atrx
3.61e-20	0.336965	0.346	0.302	6.69e-16	Capillary 1	Naa20
7.76e-20	0.270122	0.512	0.495	1.44e-15	Capillary 1	Cyba
9.27e-20	0.279541	0.44	0.401	1.72e-15	Capillary 1	Atpif1
1.64e-19	0.274745	0.555	0.53	3.04e-15	Capillary 1	Cbfa2t3
3.57e-19	0.306078	0.48	0.457	6.62e-15	Capillary 1	Arhgef15
5.26e-19	0.318201	0.262	0.211	9.75e-15	Capillary 1	Dok4
7.09e-19	0.314872	0.349	0.311	1.31e-14	Capillary 1	Lamtor1
2.24e-18	0.33226	0.265	0.216	4.15e-14	Capillary 1	Gjc1
2.49e-18	0.259622	0.604	0.61	4.62e-14	Capillary 1	Mxd4
4.93e-18	0.324247	0.373	0.338	9.14e-14	Capillary 1	Ifngr1
7.76e-18	0.301805	0.479	0.46	1.44e-13	Capillary 1	Arap3
1.17e-17	0.286709	0.43	0.396	2.17e-13	Capillary 1	Dysf
1.63e-17	0.279034	0.478	0.459	3.03e-13	Capillary 1	Uqcr10
1.7e-17	0.302759	0.434	0.407	3.16e-13	Capillary 1	Ncoa3
1.88e-17	0.334636	0.333	0.292	3.48e-13	Capillary 1	Myo18a
5.28e-17	0.292274	0.439	0.413	9.78e-13	Capillary 1	Bvht
5.38e-17	0.294019	0.263	0.215	9.98e-13	Capillary 1	Tapbpl
1.4e-16	0.300296	0.386	0.351	2.59e-12	Capillary 1	Rgl1
1.55e-16	0.32642	0.342	0.305	2.87e-12	Capillary 1	Pnn
3.04e-16	0.31617	0.312	0.273	5.64e-12	Capillary 1	Rarg
3.06e-16	0.312618	0.326	0.288	5.67e-12	Capillary 1	Fcgrt
3.33e-16	0.304838	0.416	0.376	6.18e-12	Capillary 1	H2-Ab1
6.85e-16	0.298582	0.547	0.503	1.27e-11	Capillary 1	Gpihbp1
7.53e-16	0.280685	0.513	0.507	1.39e-11	Capillary 1	Sri
9.1e-16	0.332323	0.499	0.484	1.69e-11	Capillary 1	Gbp7
1.6e-15	0.313656	0.299	0.26	2.96e-11	Capillary 1	Abi3
2.43e-15	0.321598	0.317	0.28	4.5e-11	Capillary 1	Etl4
3.67e-15	0.307018	0.371	0.336	6.8e-11	Capillary 1	Efnb1
4.04e-15	0.293319	0.272	0.23	7.48e-11	Capillary 1	Micall1
4.23e-15	0.304615	0.387	0.361	7.84e-11	Capillary 1	Taok1
5.22e-15	0.332564	0.302	0.265	9.67e-11	Capillary 1	BC028528
1.26e-14	0.306377	0.319	0.283	2.33e-10	Capillary 1	Krit1
1.48e-14	0.290036	0.314	0.277	2.74e-10	Capillary 1	Plgrkt
4.63e-14	0.263418	0.496	0.491	8.57e-10	Capillary 1	Amotl1
5.23e-14	0.305379	0.275	0.238	9.68e-10	Capillary 1	Hfe
5.35e-14	0.256787	0.5	0.487	9.92e-10	Capillary 1	Nfic
1.06e-13	0.303716	0.39	0.37	1.96e-09	Capillary 1	Fcho2
1.18e-13	0.305385	0.508	0.485	2.18e-09	Capillary 1	Kitl
1.39e-13	0.261546	0.612	0.616	2.57e-09	Capillary 1	Lars2
2.63e-13	0.285347	0.352	0.322	4.87e-09	Capillary 1	Nsd1
4.76e-13	0.254333	0.424	0.396	8.82e-09	Capillary 1	Nrp2
5.29e-13	0.275491	0.311	0.273	9.8e-09	Capillary 1	Irx5
7.16e-13	0.266774	0.265	0.226	1.33e-08	Capillary 1	Xdh
1.31e-12	0.27081	0.347	0.319	2.43e-08	Capillary 1	Rpn1
1.32e-12	0.275953	0.418	0.399	2.45e-08	Capillary 1	Fli1
1.96e-12	0.264586	0.429	0.411	3.64e-08	Capillary 1	Ldb2
2.02e-12	0.264298	0.335	0.302	3.75e-08	Capillary 1	Tspan18
2.72e-12	0.274334	0.313	0.272	5.04e-08	Capillary 1	2010111I01Rik
4.55e-12	0.291377	0.444	0.44	8.43e-08	Capillary 1	Dync1i2
5.21e-12	0.270195	0.384	0.362	9.65e-08	Capillary 1	Foxo1
5.43e-12	0.274639	0.295	0.264	1.01e-07	Capillary 1	Dnm2
1.2e-11	0.286592	0.415	0.39	2.23e-07	Capillary 1	Slfn2
1.3e-11	0.258617	0.25	0.213	2.41e-07	Capillary 1	Sp110
1.76e-11	0.263512	0.426	0.41	3.26e-07	Capillary 1	Skil
1.96e-11	0.291079	0.301	0.274	3.63e-07	Capillary 1	2900097C17Rik
2.72e-11	0.30746	0.32	0.297	5.04e-07	Capillary 1	Cdc42ep1
7.58e-11	0.274229	0.312	0.287	1.4e-06	Capillary 1	0610012G03Rik
8.86e-11	0.265207	0.257	0.224	1.64e-06	Capillary 1	Boc
1.82e-10	0.260065	0.424	0.414	3.38e-06	Capillary 1	Peak1
4.32e-10	0.255653	0.269	0.239	8e-06	Capillary 1	Cbx5
4.6e-10	0.258645	0.429	0.424	8.53e-06	Capillary 1	Leprot
4.86e-10	0.269131	0.348	0.329	9.01e-06	Capillary 1	Irf2
5.55e-10	0.26126	0.367	0.349	1.03e-05	Capillary 1	Hexa
5.95e-10	0.254792	0.442	0.439	1.1e-05	Capillary 1	Atp2b1
6e-10	0.275104	0.313	0.289	1.11e-05	Capillary 1	Rapgef4
6.65e-10	0.26016	0.261	0.231	1.23e-05	Capillary 1	Tusc3
1.03e-09	0.252878	0.399	0.386	1.9e-05	Capillary 1	Lgals9
1.35e-09	0.267613	0.251	0.222	2.5e-05	Capillary 1	Zfp652
4.9e-09	0.260689	0.251	0.224	9.07e-05	Capillary 1	Prex1
2.82e-08	0.265404	0.374	0.369	0.000521992	Capillary 1	Kras
6.76e-08	0.258012	0.417	0.418	0.00125162	Capillary 1	Lamb2
1e-07	0.265356	0.268	0.249	0.00185248	Capillary 1	Elovl1
2.91e-07	0.274319	0.292	0.27	0.00539639	Capillary 1	Uchl1
0	1.05124	0.995	0.893	0	Capillary 2	Jun
0	1.04519	0.922	0.625	0	Capillary 2	Ier3
4.92e-304	0.724721	0.993	0.745	9.12e-300	Capillary 2	Junb
1.94e-294	0.664148	0.995	0.855	3.59e-290	Capillary 2	Jund
6.79e-292	0.876374	0.912	0.619	1.26e-287	Capillary 2	Igfbp5
3.46e-278	0.766525	0.913	0.57	6.42e-274	Capillary 2	Fosb
6.01e-263	0.892932	0.902	0.733	1.11e-258	Capillary 2	Dusp1
8.6e-259	0.712619	0.907	0.542	1.59e-254	Capillary 2	Egr1
7.05e-247	0.69905	0.973	0.818	1.31e-242	Capillary 2	Hspa1a
4.99e-242	0.639387	0.975	0.867	9.25e-238	Capillary 2	Plpp3
8.08e-241	0.695478	0.947	0.724	1.5e-236	Capillary 2	Rgcc
2.18e-237	0.727982	0.963	0.809	4.04e-233	Capillary 2	Hspa1b
7.68e-224	0.788954	0.863	0.555	1.42e-219	Capillary 2	Socs3
2.06e-222	0.587769	0.924	0.608	3.83e-218	Capillary 2	Zfp36
4.72e-211	0.690101	0.945	0.816	8.74e-207	Capillary 2	Sgk1
1.76e-194	0.644345	0.87	0.59	3.27e-190	Capillary 2	Ier2
1.36e-188	0.452751	0.992	0.906	2.52e-184	Capillary 2	Ubc
7.59e-173	0.412066	0.992	0.95	1.41e-168	Capillary 2	Flt1
6.29e-171	0.605389	0.901	0.73	1.16e-166	Capillary 2	Ier5
2.42e-168	0.401194	0.947	0.649	4.48e-164	Capillary 2	Fos
1.59e-164	0.568108	0.77	0.485	2.95e-160	Capillary 2	Cdkn1a
1.53e-163	1.10048	0.733	0.549	2.83e-159	Capillary 2	Iigp1
1.75e-161	0.397361	0.995	0.977	3.24e-157	Capillary 2	Hspa8
1.77e-155	0.642756	0.654	0.399	3.29e-151	Capillary 2	Sertad1
6.26e-155	0.572806	0.955	0.82	1.16e-150	Capillary 2	Tcim
5.17e-154	0.473484	0.954	0.8	9.58e-150	Capillary 2	Kdr
4.83e-152	0.385216	0.982	0.917	8.94e-148	Capillary 2	Plpp1
2.27e-145	0.393112	0.982	0.932	4.2e-141	Capillary 2	Ddx5
1.37e-142	0.688687	0.788	0.609	2.53e-138	Capillary 2	Thbd
1.05e-140	0.730818	0.728	0.528	1.95e-136	Capillary 2	Icam1
2.02e-130	0.713925	0.464	0.254	3.74e-126	Capillary 2	Ppp1r10
2.96e-129	0.299317	0.996	0.989	5.48e-125	Capillary 2	Hsp90ab1
7.91e-128	0.492179	0.947	0.869	1.47e-123	Capillary 2	Rhob
5.36e-122	0.390505	0.991	0.934	9.92e-118	Capillary 2	Hspb1
1.09e-121	0.455584	0.787	0.56	2.01e-117	Capillary 2	Ramp3
5.92e-121	0.535489	0.799	0.622	1.1e-116	Capillary 2	Klf9
8.23e-120	0.294166	0.795	0.49	1.52e-115	Capillary 2	Atf3
2.4e-115	0.441837	0.9	0.721	4.44e-111	Capillary 2	Klf4
5.12e-111	0.579484	0.406	0.207	9.48e-107	Capillary 2	Npr3
9.02e-109	0.46159	0.606	0.376	1.67e-104	Capillary 2	Ptpru
3.09e-103	0.319909	0.927	0.715	5.73e-99	Capillary 2	Btg2
4.2e-103	0.479226	0.318	0.148	7.78e-99	Capillary 2	Ada
4.8e-98	0.44478	0.8	0.656	8.89e-94	Capillary 2	Dlc1
9.04e-97	0.486122	0.632	0.424	1.67e-92	Capillary 2	Ier5l
3.4e-96	0.499184	0.614	0.42	6.3e-92	Capillary 2	Marcksl1
7e-96	0.504599	0.725	0.551	1.3e-91	Capillary 2	Tra2b
9.95e-92	0.52677	0.356	0.191	1.84e-87	Capillary 2	Arl4d
2.1e-90	0.346157	0.934	0.83	3.9e-86	Capillary 2	Hsp90aa1
4.3e-90	0.449875	0.715	0.543	7.97e-86	Capillary 2	Slc43a3
6.95e-89	0.377839	0.595	0.393	1.29e-84	Capillary 2	Dnajb1
5.23e-86	0.402601	0.958	0.89	9.7e-82	Capillary 2	Rsad2
5.72e-85	0.52944	0.439	0.268	1.06e-80	Capillary 2	Gimap9
8.28e-83	0.388367	0.824	0.703	1.53e-78	Capillary 2	Klf7
1.82e-82	0.505148	0.459	0.288	3.37e-78	Capillary 2	Nfkbiz
1.85e-82	0.528198	0.555	0.372	3.43e-78	Capillary 2	Phlda1
2.75e-82	0.423376	0.668	0.487	5.1e-78	Capillary 2	Hipk2
9.67e-81	0.487439	0.564	0.386	1.79e-76	Capillary 2	Bhlhe40
8e-75	0.585201	0.353	0.205	1.48e-70	Capillary 2	Neurl3
3.12e-74	0.450798	0.581	0.418	5.78e-70	Capillary 2	Irf2bpl
5.1e-74	0.360409	0.559	0.366	9.45e-70	Capillary 2	Meox1
6.31e-72	0.451427	0.337	0.193	1.17e-67	Capillary 2	Hexim1
5.74e-68	0.486457	0.304	0.17	1.06e-63	Capillary 2	Tgtp2
9.41e-68	0.408685	0.532	0.353	1.74e-63	Capillary 2	Gm26532
4.06e-66	0.463454	0.649	0.482	7.52e-62	Capillary 2	Cd24a
5.86e-66	0.409931	0.578	0.419	1.09e-61	Capillary 2	Zfhx3
6.65e-66	0.320267	0.761	0.588	1.23e-61	Capillary 2	Exoc3l2
2.54e-65	0.338756	0.794	0.637	4.71e-61	Capillary 2	Gimap4
7.06e-65	0.326633	0.879	0.791	1.31e-60	Capillary 2	H2-Q4
1.15e-63	0.465575	0.417	0.267	2.13e-59	Capillary 2	Spry1
1.22e-63	0.422778	0.25	0.132	2.27e-59	Capillary 2	Sertad3
7.62e-63	0.355414	0.593	0.427	1.41e-58	Capillary 2	F2r
1.4e-62	0.348661	0.724	0.557	2.59e-58	Capillary 2	Irf1
1.49e-62	0.38089	0.605	0.442	2.75e-58	Capillary 2	Irx3
6.36e-62	0.277068	0.911	0.836	1.18e-57	Capillary 2	H2-T23
2.17e-60	0.474522	0.45	0.305	4.02e-56	Capillary 2	Ifi47
3.37e-59	0.323159	0.817	0.725	6.25e-55	Capillary 2	Rbms1
6.44e-59	0.418282	0.671	0.514	1.19e-54	Capillary 2	Cebpd
6.92e-59	0.326031	0.867	0.778	1.28e-54	Capillary 2	Zfp36l1
7.39e-58	0.350288	0.489	0.326	1.37e-53	Capillary 2	Gadd45b
2.11e-56	0.338508	0.458	0.304	3.91e-52	Capillary 2	Slc29a1
3.15e-55	0.319939	0.297	0.166	5.83e-51	Capillary 2	Kcnb1
3.26e-55	0.337046	0.486	0.326	6.05e-51	Capillary 2	Csrnp1
7.48e-55	0.305532	0.878	0.794	1.39e-50	Capillary 2	Slfn5
1.2e-54	0.27606	0.265	0.142	2.23e-50	Capillary 2	Il33
1.29e-54	0.252539	0.975	0.931	2.39e-50	Capillary 2	Klf2
1.24e-53	0.346744	0.745	0.62	2.29e-49	Capillary 2	Ddx3x
1.18e-52	0.316795	0.497	0.338	2.18e-48	Capillary 2	Btnl9
4.39e-52	0.318707	0.646	0.486	8.13e-48	Capillary 2	Sbno2
6.23e-52	0.288279	0.801	0.657	1.15e-47	Capillary 2	Slc38a2
8e-52	0.375796	0.414	0.28	1.48e-47	Capillary 2	Cdc42ep4
9.38e-52	0.358339	0.626	0.483	1.74e-47	Capillary 2	Atf4
2.37e-51	0.31572	0.465	0.307	4.39e-47	Capillary 2	Car8
2.76e-51	0.29024	0.75	0.61	5.12e-47	Capillary 2	Pnrc1
3.31e-50	0.302094	0.615	0.461	6.13e-46	Capillary 2	Dhrs3
3.11e-49	0.386853	0.413	0.283	5.76e-45	Capillary 2	Tob2
1.99e-48	0.301595	0.475	0.327	3.68e-44	Capillary 2	Ripply3
1.32e-47	0.330083	0.681	0.553	2.44e-43	Capillary 2	Smad7
1.35e-46	0.267088	0.335	0.214	2.5e-42	Capillary 2	Cebpb
3.03e-46	0.297585	0.492	0.347	5.61e-42	Capillary 2	Ccrl2
4.68e-46	0.359088	0.332	0.213	8.67e-42	Capillary 2	Xdh
3.31e-44	0.270538	0.698	0.561	6.13e-40	Capillary 2	Lims2
1.67e-43	0.281065	0.486	0.344	3.09e-39	Capillary 2	Tbxa2r
6.57e-43	0.301732	0.507	0.371	1.22e-38	Capillary 2	Lmcd1
3.34e-42	0.277118	0.312	0.195	6.19e-38	Capillary 2	Fmo1
3.82e-41	0.269275	0.751	0.632	7.09e-37	Capillary 2	Tuba1a
8.84e-41	0.263235	0.868	0.764	1.64e-36	Capillary 2	Slc6a6
9.66e-41	0.266882	0.488	0.349	1.79e-36	Capillary 2	Ptgs1
2.27e-40	0.332284	0.444	0.321	4.21e-36	Capillary 2	Efnb1
1.53e-38	0.272363	0.704	0.587	2.84e-34	Capillary 2	Tuba1b
3.22e-38	0.26755	0.593	0.47	5.96e-34	Capillary 2	Ptprg
5.06e-38	0.299095	0.319	0.212	9.38e-34	Capillary 2	Prkd2
5.86e-38	0.433867	0.513	0.395	1.09e-33	Capillary 2	Sox4
9.69e-38	0.283958	0.66	0.542	1.8e-33	Capillary 2	Fam117b
1.22e-37	0.264165	0.528	0.399	2.25e-33	Capillary 2	Tshz2
1.28e-37	0.277943	0.426	0.3	2.37e-33	Capillary 2	Pdia5
4.37e-37	0.335363	0.325	0.222	8.1e-33	Capillary 2	Camk2n1
4.38e-37	0.287724	0.656	0.531	8.11e-33	Capillary 2	Isg15
5.05e-37	0.319264	0.337	0.23	9.35e-33	Capillary 2	Erf
2.75e-36	0.314544	0.323	0.216	5.1e-32	Capillary 2	Fam110a
3.08e-36	0.323547	0.524	0.414	5.7e-32	Capillary 2	Sqstm1
1.93e-35	0.29742	0.46	0.344	3.58e-31	Capillary 2	Foxo1
2.38e-35	0.3381	0.539	0.428	4.41e-31	Capillary 2	Zfp36l2
1.53e-34	0.318177	0.303	0.204	2.83e-30	Capillary 2	Pde12
4.3e-34	0.653985	0.421	0.333	7.96e-30	Capillary 2	Vcam1
6.89e-34	0.284677	0.604	0.493	1.28e-29	Capillary 2	Ndel1
7.59e-34	0.27844	0.456	0.342	1.41e-29	Capillary 2	Entpd1
8.14e-34	0.288027	0.339	0.238	1.51e-29	Capillary 2	Bag3
1.28e-33	0.328059	0.366	0.263	2.37e-29	Capillary 2	Cdkn2d
1.63e-33	0.273118	0.372	0.262	3.02e-29	Capillary 2	Rarg
2.18e-33	0.262012	0.528	0.41	4.03e-29	Capillary 2	Adgrl2
2.82e-33	0.298344	0.27	0.176	5.22e-29	Capillary 2	Spry4
4.72e-33	0.291675	0.448	0.339	8.75e-29	Capillary 2	Cmip
5.84e-33	0.318993	0.563	0.449	1.08e-28	Capillary 2	Plk2
7.78e-33	0.294789	0.257	0.166	1.44e-28	Capillary 2	Ints6
2.56e-32	0.26698	0.331	0.229	4.75e-28	Capillary 2	H2-Eb1
5.81e-32	0.294108	0.355	0.251	1.08e-27	Capillary 2	Nuak1
1.91e-31	0.335965	0.461	0.349	3.53e-27	Capillary 2	Adamts1
2.4e-31	0.265076	0.624	0.514	4.44e-27	Capillary 2	Clk1
4.51e-31	0.29697	0.352	0.252	8.36e-27	Capillary 2	Taf7
6.72e-31	0.287804	0.618	0.508	1.25e-26	Capillary 2	Tubb4b
7.87e-31	0.260134	0.505	0.391	1.46e-26	Capillary 2	Skil
8.25e-31	0.255402	0.398	0.289	1.53e-26	Capillary 2	Tspan18
6.16e-30	0.251578	0.476	0.364	1.14e-25	Capillary 2	H2-Ab1
6.62e-30	0.276099	0.608	0.502	1.23e-25	Capillary 2	Sfr1
2.61e-29	0.251524	0.927	0.895	4.83e-25	Capillary 2	Id3
5.77e-29	0.285024	0.259	0.172	1.07e-24	Capillary 2	Gm12216
1.22e-28	0.260741	0.372	0.273	2.27e-24	Capillary 2	Tubb2a
1.75e-28	0.301134	0.453	0.353	3.24e-24	Capillary 2	Nufip2
1.2e-27	0.287437	0.486	0.381	2.22e-23	Capillary 2	Cd74
4.17e-27	0.285541	0.48	0.382	7.73e-23	Capillary 2	Irgm1
6.7e-27	0.275363	0.331	0.238	1.24e-22	Capillary 2	Myadm
8.54e-27	0.319894	0.435	0.337	1.58e-22	Capillary 2	9930111J21Rik2
1.11e-26	0.254898	0.717	0.63	2.05e-22	Capillary 2	Eif4a1
1.25e-26	0.28711	0.394	0.303	2.31e-22	Capillary 2	Wsb1
1.44e-26	0.250675	0.308	0.218	2.67e-22	Capillary 2	Igtp
7.11e-26	0.252026	0.282	0.196	1.32e-21	Capillary 2	Endou
1.59e-25	0.265713	0.33	0.24	2.94e-21	Capillary 2	Map3k8
2.18e-25	0.273809	0.581	0.486	4.04e-21	Capillary 2	Grrp1
6.28e-24	0.259002	0.254	0.177	1.16e-19	Capillary 2	Nasp
7.7e-18	0.323143	0.541	0.459	1.43e-13	Capillary 2	Esm1
0	2.56618	0.628	0.126	0	Vein	Cryab
0	2.2092	0.599	0.16	0	Vein	Igf1
0	1.87646	0.958	0.712	0	Vein	Apoe
0	1.68939	0.891	0.498	0	Vein	Ednrb
0	1.60835	0.794	0.303	0	Vein	Bgn
0	1.54508	0.446	0.047	0	Vein	Ndrg2
0	1.43881	0.687	0.195	0	Vein	Gsn
0	1.42173	0.305	0.017	0	Vein	Car2
0	1.40982	0.696	0.266	0	Vein	Chst2
0	1.3077	0.935	0.655	0	Vein	Marcks
0	1.20175	0.569	0.191	0	Vein	Gpr182
0	1.19756	0.685	0.326	0	Vein	Ipo11
0	1.1587	0.999	0.896	0	Vein	Plvap
0	1.15227	0.469	0.131	0	Vein	Sema3d
0	1.10277	0.298	0.046	0	Vein	Angpt2
0	1.07469	0.962	0.892	0	Vein	Rdx
0	0.846326	0.271	0.041	0	Vein	Fam49a
1.45e-307	1.13701	0.311	0.058	2.69e-303	Vein	Fxyd6
2.34e-304	1.037	0.951	0.814	4.33e-300	Vein	Zbtb20
8.34e-302	1.08825	0.379	0.089	1.54e-297	Vein	Nrgn
3.91e-301	1.10527	0.403	0.106	7.25e-297	Vein	Slc2a1
1.71e-297	1.20949	0.72	0.401	3.17e-293	Vein	Fstl1
4.19e-296	1.01008	0.403	0.107	7.77e-292	Vein	Lepr
2.79e-287	1.22638	0.548	0.212	5.16e-283	Vein	Pxdc1
2.75e-273	0.798302	0.274	0.049	5.1e-269	Vein	Robo3
4.64e-241	1.10237	0.52	0.215	8.6e-237	Vein	Csrp2
9.29e-238	1.45335	0.265	0.054	1.72e-233	Vein	Selp
4.88e-235	1.32008	0.339	0.09	9.05e-231	Vein	Sele
9.73e-228	0.794974	0.27	0.059	1.8e-223	Vein	Tln2
1.89e-226	0.694417	0.964	0.905	3.5e-222	Vein	Serinc3
4.9e-226	1.00808	0.612	0.287	9.07e-222	Vein	Nr2f2
3.04e-223	0.832762	0.289	0.069	5.64e-219	Vein	Khdrbs3
4.53e-215	1.22779	0.444	0.167	8.4e-211	Vein	Gm13889
3.75e-212	0.719487	0.946	0.823	6.94e-208	Vein	Cd9
7.56e-211	1.63324	0.608	0.311	1.4e-206	Vein	Vcam1
5.8e-203	1.08335	0.574	0.283	1.08e-198	Vein	Gstm1
1.36e-196	0.791452	0.308	0.086	2.53e-192	Vein	Fam174b
8.79e-192	0.886091	0.806	0.547	1.63e-187	Vein	Cavin2
1.7e-189	0.635973	0.967	0.882	3.15e-185	Vein	Adgrl4
2.09e-171	0.880053	0.403	0.158	3.87e-167	Vein	Hs3st1
8.36e-166	0.66539	0.259	0.069	1.55e-161	Vein	Slco4a1
1.08e-162	0.608028	0.933	0.818	2e-158	Vein	Esam
1.44e-161	0.799016	0.43	0.18	2.66e-157	Vein	Csgalnact1
1.9e-161	0.764474	0.352	0.126	3.52e-157	Vein	Dapk2
2.97e-161	0.572956	0.959	0.898	5.5e-157	Vein	Ehd4
1.7e-160	0.871869	0.493	0.238	3.15e-156	Vein	4932438A13Rik
4.69e-156	0.85389	0.538	0.28	8.69e-152	Vein	Scn1b
7.86e-156	0.808335	0.581	0.301	1.46e-151	Vein	Car8
4e-149	0.446404	1	0.997	7.41e-145	Vein	Malat1
1.46e-148	0.713971	0.811	0.61	2.71e-144	Vein	Fam167b
8.65e-144	0.797838	0.444	0.209	1.6e-139	Vein	Laptm4b
3.34e-141	0.862533	0.465	0.21	6.18e-137	Vein	Chchd10
7.93e-141	0.814702	0.751	0.596	1.47e-136	Vein	Pkm
1.35e-140	1.07826	0.613	0.377	2.49e-136	Vein	Phlda1
8.49e-140	0.787537	0.716	0.497	1.57e-135	Vein	Pmp22
1.42e-139	0.810611	0.4	0.176	2.63e-135	Vein	Fmnl2
3.84e-136	0.840808	0.595	0.367	7.11e-132	Vein	Degs1
2.64e-135	0.869059	0.334	0.13	4.88e-131	Vein	Mir99ahg
1.37e-129	0.872991	0.46	0.231	2.53e-125	Vein	Pdzd2
2.63e-125	0.745302	0.556	0.32	4.88e-121	Vein	Stab1
2.69e-125	0.762727	0.424	0.206	4.98e-121	Vein	Tmtc1
1.13e-123	0.853617	0.582	0.346	2.09e-119	Vein	Cd36
1.08e-120	0.743227	0.381	0.175	1.99e-116	Vein	Atp8a1
2.6e-119	0.685541	0.823	0.651	4.82e-115	Vein	Ifi44
5.62e-116	0.577319	0.878	0.721	1.04e-111	Vein	Gas6
1.78e-110	0.767927	0.559	0.356	3.3e-106	Vein	Eno1
3.21e-110	0.689657	0.679	0.495	5.94e-106	Vein	Dnajb6
2.28e-108	0.605819	0.82	0.707	4.22e-104	Vein	Aldoa
3.46e-105	0.535559	0.425	0.212	6.4e-101	Vein	Nupr1
3.96e-105	0.593488	0.676	0.456	7.35e-101	Vein	Atp1b3
4.28e-104	0.774332	0.575	0.363	7.93e-100	Vein	Hsph1
2.14e-99	0.538861	0.877	0.762	3.96e-95	Vein	Cavin3
2.23e-99	0.510789	0.894	0.793	4.13e-95	Vein	Fkbp1a
5.44e-99	1.02275	0.658	0.5	1.01e-94	Vein	Fabp5
1.89e-96	0.573158	0.266	0.105	3.5e-92	Vein	Gas7
7.83e-96	0.860494	0.42	0.231	1.45e-91	Vein	Odc1
3.07e-95	0.469915	0.931	0.839	5.69e-91	Vein	Adgrf5
9.64e-95	0.655922	0.788	0.679	1.79e-90	Vein	Ldha
3.41e-92	0.617206	0.378	0.195	6.32e-88	Vein	Klhl2
1.78e-91	0.661969	0.476	0.281	3.3e-87	Vein	Cers4
1.94e-91	0.72669	0.306	0.139	3.59e-87	Vein	Flrt3
3.47e-90	0.639094	0.442	0.254	6.43e-86	Vein	Hipk1
8.3e-89	1.18938	0.328	0.154	1.54e-84	Vein	Cxcl10
3.36e-88	0.598372	0.878	0.78	6.22e-84	Vein	Ctla2a
5.71e-88	0.659439	0.649	0.475	1.06e-83	Vein	Etnk1
2.91e-87	0.431738	0.949	0.888	5.38e-83	Vein	Gng11
1.27e-85	0.936181	0.692	0.55	2.35e-81	Vein	Icam1
1.84e-85	0.718354	0.379	0.203	3.41e-81	Vein	Tril
1.43e-81	0.369299	0.987	0.936	2.66e-77	Vein	Fabp4
1.54e-81	0.621818	0.639	0.469	2.86e-77	Vein	Tcn2
1.34e-77	0.951938	0.655	0.529	2.47e-73	Vein	Cebpd
5.78e-77	0.638875	0.484	0.307	1.07e-72	Vein	Hif1a
1.27e-76	0.588705	0.379	0.21	2.34e-72	Vein	Kdm7a
9.85e-76	0.620865	0.766	0.654	1.83e-71	Vein	Clec14a
1.79e-73	0.655453	0.452	0.277	3.32e-69	Vein	Filip1l
4.71e-73	0.565369	0.291	0.139	8.73e-69	Vein	Irf8
1.97e-72	0.565005	0.393	0.221	3.66e-68	Vein	Smtn
1.97e-72	0.535256	0.607	0.441	3.66e-68	Vein	Rnf130
2.7e-72	0.657181	0.476	0.303	5e-68	Vein	Jam3
1.17e-71	0.597789	0.787	0.644	2.17e-67	Vein	Neat1
1.52e-70	0.364885	0.968	0.909	2.82e-66	Vein	Eng
8.24e-70	0.548993	0.422	0.253	1.53e-65	Vein	Svbp
4.66e-69	0.584113	0.461	0.289	8.63e-65	Vein	Plaur
5.2e-69	0.668483	0.32	0.172	9.63e-65	Vein	Pdgfa
6.64e-69	0.519927	0.378	0.209	1.23e-64	Vein	Fscn1
2.83e-68	0.568157	0.351	0.19	5.24e-64	Vein	Enpep
4.31e-68	1.05955	0.439	0.288	7.99e-64	Vein	Rnd1
1.72e-67	0.556311	0.496	0.329	3.18e-63	Vein	Slco3a1
2.67e-67	0.650184	0.591	0.438	4.96e-63	Vein	H1f0
5.17e-67	0.519753	0.793	0.671	9.58e-63	Vein	Nfat5
5.37e-67	0.596371	0.525	0.363	9.94e-63	Vein	Gabarapl1
1.47e-66	0.502604	0.29	0.145	2.72e-62	Vein	St3gal5
6.81e-66	0.528596	0.563	0.397	1.26e-61	Vein	Npr1
2.19e-65	0.666375	0.56	0.41	4.06e-61	Vein	Pim1
1.03e-64	0.844529	0.404	0.256	1.91e-60	Vein	Tmx4
1.45e-63	0.529975	0.347	0.197	2.7e-59	Vein	St3gal6
3.23e-63	0.419311	0.895	0.846	5.98e-59	Vein	Cd34
8.85e-63	0.768197	0.698	0.606	1.64e-58	Vein	Socs3
2.13e-62	0.414305	0.848	0.727	3.94e-58	Vein	Tmsb10
3.15e-60	0.405939	0.886	0.788	5.84e-56	Vein	Tinagl1
3.79e-59	0.492977	0.442	0.281	7.02e-55	Vein	Itga6
5.28e-58	0.429855	0.841	0.73	9.79e-54	Vein	Vamp5
1.28e-57	0.523487	0.325	0.183	2.36e-53	Vein	Sult1a1
1.68e-56	0.495768	0.286	0.152	3.11e-52	Vein	Rnf122
4.79e-56	0.456871	0.468	0.304	8.87e-52	Vein	Pdia5
8.84e-56	0.54336	0.461	0.307	1.64e-51	Vein	Grap
2.65e-55	0.487948	0.324	0.186	4.92e-51	Vein	Casp3
3.68e-55	0.453486	0.338	0.193	6.82e-51	Vein	Abcg1
4.89e-53	0.530774	0.334	0.198	9.06e-49	Vein	Man2a1
5.87e-53	0.489481	0.667	0.533	1.09e-48	Vein	Rapgef5
1.43e-52	0.448142	0.476	0.31	2.66e-48	Vein	Tmem252
1.63e-52	0.515596	0.741	0.64	3.01e-48	Vein	Rbpms
1.67e-52	0.507776	0.502	0.366	3.1e-48	Vein	Vasp
3.51e-52	0.518748	0.28	0.154	6.51e-48	Vein	Hacd4
5.21e-52	0.393411	0.737	0.607	9.65e-48	Vein	AU021092
5.88e-51	0.419431	0.719	0.609	1.09e-46	Vein	Lamp2
3.84e-49	0.525774	0.273	0.151	7.11e-45	Vein	Prpf40b
4.66e-49	0.401127	0.735	0.619	8.64e-45	Vein	Ctsd
1.96e-48	0.433697	0.657	0.551	3.64e-44	Vein	Atp1a1
5.43e-47	0.372554	0.908	0.865	1.01e-42	Vein	Txnip
1.63e-46	0.493264	0.429	0.294	3.02e-42	Vein	Smad1
1.83e-46	0.481769	0.438	0.3	3.39e-42	Vein	Pola2
9.47e-46	0.455373	0.576	0.44	1.75e-41	Vein	Tgm2
3.5e-45	0.497918	0.334	0.208	6.49e-41	Vein	Cpne2
4.5e-45	0.399511	0.711	0.61	8.34e-41	Vein	Sdcbp
1.97e-44	0.399206	0.704	0.588	3.66e-40	Vein	Gngt2
2.86e-42	0.405724	0.658	0.541	5.29e-38	Vein	Kank3
4.68e-42	0.544217	0.362	0.243	8.68e-38	Vein	Map3k8
4.92e-42	0.446732	0.467	0.336	9.11e-38	Vein	Hexa
1.16e-41	0.481998	0.371	0.244	2.15e-37	Vein	Epha4
1.43e-41	0.403851	0.332	0.207	2.65e-37	Vein	Mpp6
1.63e-41	0.439622	0.315	0.193	3.02e-37	Vein	Slc5a3
2.87e-41	0.410399	0.565	0.441	5.33e-37	Vein	Robo4
7.13e-41	0.342765	0.629	0.468	1.32e-36	Vein	Plac8
8.24e-41	0.559155	0.563	0.444	1.53e-36	Vein	Marcksl1
3.62e-39	0.407865	0.745	0.687	6.7e-35	Vein	Ppp1r2
3.8e-39	0.393577	0.711	0.615	7.04e-35	Vein	Slc3a2
5.94e-39	0.368643	0.508	0.366	1.1e-34	Vein	Cyp4b1
1.34e-38	0.519443	0.352	0.23	2.49e-34	Vein	Map1b
4.02e-38	0.411787	0.622	0.514	7.46e-34	Vein	Cldn15
4.1e-38	0.360686	0.27	0.159	7.6e-34	Vein	Man1c1
4.81e-38	0.423194	0.478	0.353	8.91e-34	Vein	Mif
5.9e-38	0.440535	0.407	0.286	1.09e-33	Vein	Ninj1
7.8e-38	0.414247	0.355	0.235	1.44e-33	Vein	Mtmr2
9.18e-38	0.40412	0.666	0.558	1.7e-33	Vein	Mbnl2
1.47e-37	0.36533	0.784	0.681	2.73e-33	Vein	Tek
1.48e-37	0.290442	0.899	0.859	2.74e-33	Vein	Aplp2
1.85e-37	0.427192	0.497	0.381	3.42e-33	Vein	Il6st
3.83e-37	0.497702	0.503	0.409	7.09e-33	Vein	Pgam1
4.05e-37	0.458086	0.599	0.496	7.49e-33	Vein	Prex2
8.04e-37	0.44462	0.322	0.209	1.49e-32	Vein	P4ha1
1.64e-36	0.412769	0.836	0.773	3.05e-32	Vein	Lmo2
3.19e-36	0.355708	0.52	0.389	5.91e-32	Vein	Abcg2
6.84e-36	0.429232	0.559	0.455	1.27e-31	Vein	Itm2c
2e-35	0.592119	0.399	0.282	3.71e-31	Vein	Spry1
3.06e-35	0.494767	0.517	0.407	5.68e-31	Vein	Bhlhe40
3.88e-35	0.379602	0.275	0.169	7.19e-31	Vein	Isyna1
6.08e-35	0.390867	0.271	0.166	1.13e-30	Vein	Tcf7l1
8.7e-35	0.410032	0.349	0.233	1.61e-30	Vein	St6galnac3
1.48e-34	0.393421	0.501	0.388	2.74e-30	Vein	Camk2d
1.51e-34	0.614441	0.415	0.309	2.8e-30	Vein	Nfkbiz
2.13e-33	0.356393	0.723	0.642	3.95e-29	Vein	Anxa3
2.68e-33	0.425983	0.355	0.245	4.96e-29	Vein	Dnajb4
1.09e-32	0.400837	0.35	0.24	2.01e-28	Vein	Mylk
2.59e-32	0.370159	0.391	0.275	4.8e-28	Vein	Tspan7
2.71e-32	0.362625	0.552	0.438	5.01e-28	Vein	Tpst2
2.8e-32	0.431828	0.697	0.629	5.18e-28	Vein	Pnrc1
1.54e-31	0.30207	0.905	0.862	2.84e-27	Vein	S100a10
3.09e-30	0.401715	0.384	0.277	5.72e-26	Vein	Ogt
3.12e-30	0.472519	0.71	0.643	5.78e-26	Vein	Pim3
7.98e-30	0.37449	0.416	0.307	1.48e-25	Vein	Gng12
9.47e-30	0.331347	0.607	0.501	1.75e-25	Vein	Plxnd1
1.65e-29	0.382305	0.455	0.336	3.06e-25	Vein	F8
1.91e-29	0.380228	0.27	0.174	3.54e-25	Vein	Smap2
1.93e-29	0.335804	0.637	0.54	3.58e-25	Vein	Apbb2
5.62e-29	0.301182	0.724	0.637	1.04e-24	Vein	Ifi27
8.87e-29	0.411313	0.278	0.18	1.64e-24	Vein	Kcnb1
1.01e-28	0.365429	0.273	0.177	1.88e-24	Vein	Cfb
3.42e-28	0.369333	0.28	0.184	6.34e-24	Vein	Clcn3
1.2e-27	0.376685	0.51	0.414	2.23e-23	Vein	Sumo3
1.51e-27	0.354381	0.418	0.312	2.79e-23	Vein	Carhsp1
1.05e-26	0.333267	0.253	0.162	1.94e-22	Vein	Phf20
4.39e-26	0.341631	0.256	0.164	8.13e-22	Vein	Gchfr
5.54e-26	0.359944	0.289	0.196	1.03e-21	Vein	Cyp2d22
6.38e-26	0.534037	0.693	0.67	1.18e-21	Vein	Zfp36
6.89e-26	0.374308	0.473	0.37	1.28e-21	Vein	Gja1
1.08e-25	0.312023	0.257	0.166	2e-21	Vein	Igfbp4
1.08e-25	0.403236	0.334	0.239	2.01e-21	Vein	Tspan13
1.55e-25	0.452611	0.582	0.509	2.88e-21	Vein	Sbno2
1.88e-25	0.284331	0.273	0.178	3.48e-21	Vein	St8sia6
2.07e-25	0.377439	0.567	0.474	3.84e-21	Vein	Crim1
3.49e-25	0.38553	0.381	0.286	6.47e-21	Vein	Apobec3
4.69e-25	0.330998	0.335	0.239	8.7e-21	Vein	Mdfic
6.88e-25	0.330177	0.313	0.22	1.27e-20	Vein	Plekha3
8.59e-25	0.349896	0.342	0.246	1.59e-20	Vein	Ano6
1.17e-24	0.33064	0.258	0.17	2.16e-20	Vein	Gas2l1
5.26e-24	0.444626	0.742	0.705	9.75e-20	Vein	Fos
5.76e-24	0.355463	0.328	0.237	1.07e-19	Vein	Pfkl
1.27e-23	0.369479	0.376	0.282	2.36e-19	Vein	Arl4a
1.34e-23	0.54263	0.606	0.545	2.49e-19	Vein	Atf3
3.85e-23	0.274516	0.428	0.329	7.13e-19	Vein	Flt4
5.05e-23	0.287146	0.495	0.389	9.35e-19	Vein	Nrp2
9.55e-23	0.327792	0.372	0.279	1.77e-18	Vein	Endod1
1.03e-22	0.264841	0.782	0.735	1.9e-18	Vein	Mmrn2
1.81e-22	0.323258	0.304	0.216	3.36e-18	Vein	Pdcd4
2.01e-22	0.359356	0.301	0.216	3.73e-18	Vein	Tmcc1
2.19e-22	0.323614	0.334	0.246	4.06e-18	Vein	Tvp23b
3.37e-22	0.358356	0.273	0.19	6.24e-18	Vein	Tgfbr3
3.82e-22	0.31823	0.469	0.379	7.08e-18	Vein	Unc45b
3.93e-22	0.321756	0.305	0.215	7.28e-18	Vein	Mrps6
6.99e-22	0.34013	0.346	0.257	1.29e-17	Vein	Ttc14
1.5e-21	0.31949	0.362	0.276	2.78e-17	Vein	Pgk1
2.42e-21	0.296166	0.555	0.471	4.48e-17	Vein	Nbeal1
2.52e-21	0.272915	0.754	0.686	4.67e-17	Vein	Nfib
7.71e-21	0.321978	0.522	0.438	1.43e-16	Vein	Ppfibp1
7.83e-21	0.29395	0.618	0.538	1.45e-16	Vein	Mfge8
8.52e-21	0.327544	0.266	0.186	1.58e-16	Vein	Vcl
1.08e-20	0.284517	0.585	0.502	2e-16	Vein	Arhgap29
2.27e-20	0.337945	0.37	0.284	4.2e-16	Vein	Tm6sf1
2.77e-20	0.296762	0.39	0.303	5.13e-16	Vein	Cpne8
5.26e-20	0.343951	0.318	0.237	9.75e-16	Vein	Cbx5
5.49e-20	0.350012	0.356	0.272	1.02e-15	Vein	Zbtb38
9.57e-20	0.323483	0.474	0.39	1.77e-15	Vein	Sash1
1.6e-19	0.288061	0.418	0.328	2.96e-15	Vein	Sft2d1
1.85e-19	0.284586	0.571	0.496	3.43e-15	Vein	Lima1
3.06e-19	0.257203	0.546	0.46	5.67e-15	Vein	Utrn
4.56e-19	0.270317	0.334	0.249	8.45e-15	Vein	Fuca1
6.64e-19	0.303988	0.288	0.211	1.23e-14	Vein	Srpk2
1.19e-18	0.284766	0.346	0.262	2.2e-14	Vein	Mfng
1.92e-18	0.278122	0.345	0.261	3.55e-14	Vein	Zmynd8
2.14e-18	0.288381	0.54	0.466	3.96e-14	Vein	Sdf4
2.81e-18	0.353587	0.337	0.264	5.2e-14	Vein	Gna13
3.08e-18	0.387969	0.398	0.316	5.71e-14	Vein	Bambi
3.83e-18	0.423523	0.318	0.242	7.1e-14	Vein	Akap12
4.81e-18	0.328241	0.253	0.18	8.92e-14	Vein	Abhd17b
9.62e-18	0.279934	0.497	0.414	1.78e-13	Vein	Fas
1.52e-17	0.27823	0.402	0.321	2.82e-13	Vein	Golga7
3.41e-17	0.289872	0.322	0.246	6.33e-13	Vein	Nectin2
3.75e-17	0.263785	0.592	0.521	6.96e-13	Vein	Tgoln1
4.28e-17	0.36218	0.493	0.427	7.93e-13	Vein	Fam43a
7.08e-17	0.275043	0.596	0.527	1.31e-12	Vein	Clk1
1.14e-16	0.281571	0.682	0.623	2.12e-12	Vein	Zfand5
1.24e-16	0.268622	0.319	0.244	2.29e-12	Vein	Snx9
2.69e-16	0.286322	0.465	0.392	4.98e-12	Vein	Sntb2
3.67e-16	0.337882	0.27	0.201	6.8e-12	Vein	Cemip2
6.32e-16	0.400891	0.776	0.772	1.17e-11	Vein	Nfkbia
7.7e-16	0.290192	0.256	0.188	1.43e-11	Vein	Cirbp
2.9e-15	0.259242	0.373	0.297	5.37e-11	Vein	Cdc42ep4
4.39e-15	0.271216	0.251	0.184	8.13e-11	Vein	Emilin1
4.4e-15	0.335824	0.252	0.186	8.15e-11	Vein	Mxra8
7.13e-15	0.295671	0.35	0.28	1.32e-10	Vein	Eif1a
8.11e-15	0.2558	0.294	0.224	1.5e-10	Vein	Erg
8.86e-15	0.279563	0.338	0.264	1.64e-10	Vein	Dock4
1.03e-14	0.266082	0.313	0.246	1.92e-10	Vein	Anxa11
1.4e-14	0.275693	0.378	0.308	2.6e-10	Vein	Tspan14
2.2e-14	0.25949	0.467	0.4	4.07e-10	Vein	Reep5
2.3e-14	0.263208	0.516	0.451	4.26e-10	Vein	Bcap31
2.3e-14	0.278513	0.348	0.279	4.26e-10	Vein	AC149090.1
2.72e-14	0.255215	0.446	0.374	5.04e-10	Vein	Zeb1
2.74e-14	0.268333	0.4	0.329	5.07e-10	Vein	Cdc42ep3
5.77e-14	0.251857	0.322	0.254	1.07e-09	Vein	Tspan3
6.5e-14	0.268292	0.287	0.221	1.2e-09	Vein	Rere
1.11e-13	0.25641	0.423	0.355	2.06e-09	Vein	Rai14
1.31e-13	0.317737	0.255	0.194	2.42e-09	Vein	Socs2
4.42e-13	0.263969	0.366	0.3	8.18e-09	Vein	Clip1
6.94e-13	0.361118	0.673	0.635	1.29e-08	Vein	Fosb
2.31e-12	0.250049	0.739	0.718	4.28e-08	Vein	Ctsl
7.24e-12	0.25944	0.333	0.268	1.34e-07	Vein	Amotl2
7.87e-12	0.295734	0.31	0.249	1.46e-07	Vein	Serpinb9
3.21e-11	0.314078	0.708	0.682	5.94e-07	Vein	Ier3
7.06e-11	0.250113	0.356	0.297	1.31e-06	Vein	Dph3
1.15e-10	0.350786	0.282	0.224	2.13e-06	Vein	Peg3
1.38e-09	0.340002	0.576	0.538	2.56e-05	Vein	Gadd45g
0	1.97187	0.801	0.264	0	Angiogenic	Sparcl1
0	1.57647	0.827	0.477	0	Angiogenic	Fabp5
0	1.45615	0.997	0.935	0	Angiogenic	Fabp4
0	1.30015	0.849	0.468	0	Angiogenic	Gpihbp1
0	1.00285	0.992	0.939	0	Angiogenic	Hspb1
6.38e-284	1.79116	0.641	0.288	1.18e-279	Angiogenic	Tmem252
1.39e-281	0.893223	0.986	0.869	2.58e-277	Angiogenic	Jund
5.48e-258	1.13337	0.866	0.508	1.02e-253	Angiogenic	Atf3
2.29e-251	0.994344	0.953	0.73	4.25e-247	Angiogenic	Btg2
1.53e-245	0.967597	0.929	0.636	2.84e-241	Angiogenic	Zfp36
5.73e-240	1.00147	0.989	0.959	1.06e-235	Angiogenic	H3f3b
5.32e-235	0.828934	0.979	0.769	9.86e-231	Angiogenic	Junb
1.76e-224	1.17926	0.758	0.431	3.26e-220	Angiogenic	Plk2
4.51e-215	1.128	0.714	0.38	8.36e-211	Angiogenic	Apold1
2.33e-207	0.892313	0.898	0.576	4.32e-203	Angiogenic	Egr1
2.7e-202	0.973925	0.419	0.146	5.01e-198	Angiogenic	Noct
1.1e-196	0.418416	0.761	0.369	2.04e-192	Angiogenic	Igfbp7
5.23e-190	0.832173	0.879	0.614	9.69e-186	Angiogenic	Ier2
5.73e-189	0.836418	0.948	0.676	1.06e-184	Angiogenic	Fos
9e-178	0.931317	0.66	0.351	1.67e-173	Angiogenic	Gm26532
1.06e-176	1.0682	0.565	0.271	1.96e-172	Angiogenic	Rnd1
2.19e-176	0.790334	0.88	0.671	4.05e-172	Angiogenic	Mcl1
6.98e-171	0.687726	0.945	0.823	1.29e-166	Angiogenic	Btg1
4.43e-165	0.758347	0.977	0.832	8.21e-161	Angiogenic	Hspa1a
3.08e-163	0.796627	0.957	0.836	5.71e-159	Angiogenic	Hsp90aa1
5.73e-163	0.996151	0.825	0.627	1.06e-158	Angiogenic	Pim3
1.18e-154	1.20267	0.47	0.212	2.19e-150	Angiogenic	Chchd10
3.2e-153	0.649282	0.981	0.915	5.94e-149	Angiogenic	Ubc
6.96e-152	0.713488	0.872	0.582	1.29e-147	Angiogenic	Socs3
9.45e-150	0.852668	0.748	0.436	1.75e-145	Angiogenic	Esm1
3.53e-146	0.853387	0.694	0.438	6.54e-142	Angiogenic	Ncoa7
2.51e-140	0.765345	0.629	0.349	4.65e-136	Angiogenic	Gja1
1.47e-139	0.682156	0.972	0.822	2.72e-135	Angiogenic	Hspa1b
9.18e-139	0.653425	0.891	0.604	1.7e-134	Angiogenic	Fosb
1.77e-135	0.769476	0.255	0.077	3.27e-131	Angiogenic	Stc1
1.59e-133	0.757767	0.592	0.325	2.95e-129	Angiogenic	Csrnp1
1.89e-133	0.859557	0.691	0.435	3.5e-129	Angiogenic	Ier5l
1.29e-132	0.481946	0.993	0.979	2.38e-128	Angiogenic	Hspa8
2.98e-132	0.778137	0.793	0.608	5.52e-128	Angiogenic	Zfand5
4.9e-126	0.924054	0.649	0.403	9.08e-122	Angiogenic	Dnajb1
3.39e-123	0.636179	0.43	0.194	6.28e-119	Angiogenic	Mpp6
1.33e-120	0.896886	0.594	0.347	2.47e-116	Angiogenic	Cd36
2.83e-120	0.691287	0.734	0.488	5.24e-116	Angiogenic	Sbno2
7.35e-118	0.744467	0.75	0.527	1.36e-113	Angiogenic	Mgll
2.53e-117	0.776328	0.59	0.343	4.69e-113	Angiogenic	Kdm6b
1.04e-114	0.824954	0.318	0.126	1.92e-110	Angiogenic	Trp53i11
1.24e-113	0.84947	0.735	0.515	2.29e-109	Angiogenic	Gadd45g
4.55e-112	0.798756	0.759	0.567	8.44e-108	Angiogenic	Irf1
1.63e-111	0.757364	0.671	0.422	3.02e-107	Angiogenic	Ppp1r15a
3.76e-110	0.482859	0.983	0.95	6.97e-106	Angiogenic	Sparc
3.79e-109	0.650205	0.496	0.259	7.01e-105	Angiogenic	Ptp4a3
2.67e-105	0.52737	0.89	0.656	4.95e-101	Angiogenic	Ier3
1.65e-104	0.634737	0.755	0.512	3.05e-100	Angiogenic	Cdkn1a
4.27e-101	0.713687	0.583	0.342	7.91e-97	Angiogenic	Adamts1
4.99e-101	0.568927	0.377	0.172	9.25e-97	Angiogenic	Unc5b
1.16e-98	0.582538	0.267	0.102	2.15e-94	Angiogenic	Adamts9
5.43e-98	0.619605	0.659	0.435	1.01e-93	Angiogenic	Ccnl1
6.09e-96	0.647755	0.403	0.199	1.13e-91	Angiogenic	Arid5a
1.35e-95	0.649439	0.806	0.679	2.5e-91	Angiogenic	Ppp1r2
3.12e-94	0.586481	0.319	0.137	5.79e-90	Angiogenic	Irf8
4.35e-94	0.682879	0.339	0.154	8.06e-90	Angiogenic	Arhgap18
4.23e-93	0.537361	0.349	0.155	7.83e-89	Angiogenic	Pcp4l1
1.83e-92	0.562907	0.794	0.616	3.38e-88	Angiogenic	Pnrc1
1.88e-92	0.612621	0.506	0.281	3.49e-88	Angiogenic	Dll4
2.46e-91	0.615839	0.452	0.234	4.56e-87	Angiogenic	Gsn
3.92e-90	0.783343	0.434	0.231	7.27e-86	Angiogenic	Odc1
2.11e-89	0.373301	0.997	0.994	3.92e-85	Angiogenic	Ubb
2.36e-89	0.792806	0.311	0.134	4.36e-85	Angiogenic	Depp1
5.13e-89	0.504598	0.881	0.737	9.51e-85	Angiogenic	Cd93
3.82e-88	0.531188	0.873	0.75	7.07e-84	Angiogenic	Ier5
1.54e-85	0.594873	0.669	0.459	2.86e-81	Angiogenic	Atp1b3
1.72e-85	0.631061	0.79	0.68	3.19e-81	Angiogenic	Ldha
4.39e-85	0.511073	0.327	0.148	8.14e-81	Angiogenic	Rnf122
6.82e-84	0.489378	0.377	0.184	1.26e-79	Angiogenic	Ablim1
2.61e-83	0.577569	0.728	0.52	4.83e-79	Angiogenic	Cebpd
7.37e-82	0.500059	0.299	0.133	1.37e-77	Angiogenic	Gcc1
2.77e-81	0.602104	0.608	0.395	5.14e-77	Angiogenic	Bhlhe40
1.31e-78	0.663216	0.773	0.632	2.42e-74	Angiogenic	Sat1
1.48e-78	0.622322	0.607	0.405	2.73e-74	Angiogenic	Pim1
1.59e-77	0.568474	0.401	0.209	2.96e-73	Angiogenic	Tcf15
3.51e-77	0.532082	0.825	0.701	6.51e-73	Angiogenic	Tagln2
4.18e-77	0.577797	0.361	0.183	7.75e-73	Angiogenic	Trib1
5.69e-77	0.440876	0.898	0.791	1.05e-72	Angiogenic	Tpm3
7.2e-77	0.587741	0.463	0.263	1.33e-72	Angiogenic	Lpar6
2.26e-76	0.632817	0.86	0.76	4.2e-72	Angiogenic	Nfkbia
7.46e-76	0.650174	0.564	0.367	1.38e-71	Angiogenic	Hsph1
8.44e-75	0.654751	0.458	0.272	1.56e-70	Angiogenic	Plin2
3.65e-73	0.611336	0.796	0.644	6.76e-69	Angiogenic	Neat1
9.96e-73	0.571416	0.868	0.764	1.84e-68	Angiogenic	Col4a1
1.35e-72	0.274329	0.998	0.994	2.5e-68	Angiogenic	Ptma
8.54e-72	0.740397	0.632	0.463	1.58e-67	Angiogenic	Pcdh17
9.93e-72	0.560933	0.38	0.202	1.84e-67	Angiogenic	Pde12
1.53e-70	0.528504	0.61	0.407	2.84e-66	Angiogenic	Emp1
8.75e-70	0.492087	0.284	0.132	1.62e-65	Angiogenic	Tnfrsf12a
3.16e-68	0.531928	0.628	0.431	5.86e-64	Angiogenic	Irf7
7.65e-68	0.57573	0.718	0.556	1.42e-63	Angiogenic	Col4a2
2.81e-67	0.485202	0.501	0.305	5.21e-63	Angiogenic	Uaca
5.16e-66	0.442135	0.896	0.749	9.55e-62	Angiogenic	Dusp1
2.57e-65	0.475104	0.357	0.19	4.76e-61	Angiogenic	Mafk
2.7e-65	0.649757	0.71	0.534	5.01e-61	Angiogenic	Isg15
4.68e-65	0.498495	0.384	0.206	8.67e-61	Angiogenic	Nr4a1
1.94e-63	0.51817	0.592	0.401	3.59e-59	Angiogenic	Arid5b
5.03e-61	0.422756	0.264	0.124	9.32e-57	Angiogenic	Maff
9.16e-61	0.39509	0.906	0.844	1.7e-56	Angiogenic	Cd34
1.63e-60	0.495183	0.458	0.279	3.02e-56	Angiogenic	Scarb1
2.05e-60	0.454596	0.544	0.346	3.8e-56	Angiogenic	Btnl9
2.32e-60	0.552625	0.735	0.6	4.29e-56	Angiogenic	Pkm
1.06e-59	0.469391	0.318	0.167	1.97e-55	Angiogenic	Bcl6b
3.97e-59	0.41915	0.631	0.425	7.35e-55	Angiogenic	Sertad1
9.02e-59	0.432345	0.739	0.564	1.67e-54	Angiogenic	Tra2b
1.03e-58	0.514838	0.462	0.29	1.91e-54	Angiogenic	Fosl2
3.52e-58	0.357523	0.985	0.903	6.53e-54	Angiogenic	Jun
7.95e-58	0.389899	0.973	0.894	1.47e-53	Angiogenic	Rsad2
2.72e-57	0.471584	0.457	0.28	5.03e-53	Angiogenic	Itga6
3.16e-56	0.484717	0.473	0.302	5.85e-52	Angiogenic	Litaf
9.05e-56	0.463264	0.665	0.499	1.68e-51	Angiogenic	Dnajb6
2.66e-55	0.385428	0.324	0.171	4.94e-51	Angiogenic	Casp4
2.35e-53	0.501635	0.541	0.366	4.35e-49	Angiogenic	Kctd12b
2.53e-53	0.517382	0.474	0.311	4.68e-49	Angiogenic	Hif1a
9.52e-53	0.420563	0.258	0.127	1.76e-48	Angiogenic	Apol9a
2.54e-52	0.509842	0.694	0.553	4.7e-48	Angiogenic	Snu13
7.3e-52	0.464025	0.94	0.889	1.35e-47	Angiogenic	Dnaja1
1.27e-51	0.407265	0.666	0.467	2.35e-47	Angiogenic	Kitl
2.33e-51	0.461007	0.345	0.195	4.31e-47	Angiogenic	Ifi204
3.34e-51	0.500226	0.672	0.519	6.18e-47	Angiogenic	Klf6
3.62e-51	0.456443	0.382	0.226	6.72e-47	Angiogenic	Mcam
3.67e-51	0.403427	0.272	0.14	6.8e-47	Angiogenic	Osmr
1.01e-50	0.550612	0.359	0.215	1.88e-46	Angiogenic	Ddit4
1.19e-50	0.413116	0.398	0.239	2.21e-46	Angiogenic	Map3k8
2.32e-50	0.431972	0.723	0.609	4.3e-46	Angiogenic	Sdcbp
2.35e-50	0.424803	0.338	0.193	4.35e-46	Angiogenic	Nop58
2.71e-50	0.41955	0.404	0.244	5.02e-46	Angiogenic	Rcsd1
1.2e-49	0.483333	0.799	0.711	2.22e-45	Angiogenic	Aldoa
1.35e-49	0.519829	0.336	0.192	2.5e-45	Angiogenic	Col15a1
1.52e-49	0.454397	0.512	0.35	2.81e-45	Angiogenic	Mif
1.69e-46	0.467712	0.601	0.45	3.13e-42	Angiogenic	Itm2c
1.24e-45	0.367173	0.254	0.13	2.3e-41	Angiogenic	Slc2a1
4.43e-45	0.438929	0.405	0.253	8.21e-41	Angiogenic	Nes
4.79e-45	0.424279	0.714	0.568	8.88e-41	Angiogenic	Iigp1
5.2e-45	0.551679	0.56	0.418	9.63e-41	Angiogenic	Fam43a
5.51e-45	0.296275	0.892	0.824	1.02e-40	Angiogenic	Cdh5
7.16e-45	0.393123	0.639	0.496	1.33e-40	Angiogenic	Map4k4
1.44e-44	0.421532	0.598	0.45	2.67e-40	Angiogenic	Rassf1
3.08e-44	0.350107	0.261	0.137	5.71e-40	Angiogenic	Abca1
2.42e-43	0.487298	0.451	0.307	4.47e-39	Angiogenic	Sox7
2.83e-42	0.421597	0.423	0.276	5.24e-38	Angiogenic	Arl4a
4.72e-42	0.393001	0.677	0.528	8.74e-38	Angiogenic	Ets2
6.88e-42	0.290089	0.915	0.845	1.27e-37	Angiogenic	Cfl1
9.48e-41	0.478252	0.524	0.37	1.76e-36	Angiogenic	Hbegf
3.39e-40	0.331754	0.463	0.303	6.27e-36	Angiogenic	Nfkbiz
1.29e-39	0.466059	0.579	0.438	2.38e-35	Angiogenic	Lmna
1.55e-39	0.352592	0.868	0.807	2.87e-35	Angiogenic	Gapdh
1.81e-39	0.427241	0.344	0.212	3.36e-35	Angiogenic	Vwa1
1.89e-39	0.752571	0.293	0.176	3.5e-35	Angiogenic	Hist1h1c
2.19e-39	0.382712	0.345	0.212	4.05e-35	Angiogenic	Vmp1
2.46e-39	0.709084	0.284	0.162	4.55e-35	Angiogenic	Cxcl10
4.25e-39	0.413297	0.272	0.154	7.87e-35	Angiogenic	Socs1
1.36e-38	0.522756	0.426	0.289	2.52e-34	Angiogenic	Hist1h2bc
3.78e-38	0.401988	0.508	0.365	7.01e-34	Angiogenic	Eno1
5.15e-38	0.572725	0.528	0.387	9.54e-34	Angiogenic	Ifit1
9.82e-38	0.375859	0.315	0.188	1.82e-33	Angiogenic	Casp3
1.22e-37	0.404205	0.406	0.268	2.26e-33	Angiogenic	Tsc22d2
1.57e-37	0.367265	0.585	0.439	2.9e-33	Angiogenic	Robo4
8.84e-37	0.349857	0.384	0.244	1.64e-32	Angiogenic	Epha4
9.29e-37	0.335649	0.908	0.863	1.72e-32	Angiogenic	Plscr2
1.11e-36	0.33248	0.948	0.907	2.06e-32	Angiogenic	Actg1
1.23e-36	0.415664	0.432	0.295	2.27e-32	Angiogenic	Plaur
1.28e-36	0.372236	0.559	0.415	2.37e-32	Angiogenic	Midn
1.3e-36	0.354871	0.423	0.281	2.41e-32	Angiogenic	Apobec3
2.17e-36	0.513545	0.453	0.322	4.03e-32	Angiogenic	Cdc42ep3
2.87e-36	0.451977	0.509	0.374	5.32e-32	Angiogenic	Lrrc32
7.76e-36	0.365348	0.269	0.155	1.44e-31	Angiogenic	Gadd45a
1.08e-35	0.423956	0.366	0.24	2e-31	Angiogenic	Ifi27l2a
1.81e-35	0.313017	0.273	0.158	3.35e-31	Angiogenic	Pvr
7.96e-35	0.312246	0.336	0.208	1.47e-30	Angiogenic	Btg3
1.81e-34	0.32002	0.364	0.233	3.35e-30	Angiogenic	Pfkl
2.4e-34	0.372993	0.397	0.265	4.45e-30	Angiogenic	Mylip
4.83e-34	0.336674	0.564	0.415	8.95e-30	Angiogenic	Rtp4
1.24e-33	0.343233	0.406	0.273	2.3e-29	Angiogenic	Eif1a
1.54e-33	0.421962	0.427	0.295	2.85e-29	Angiogenic	Smad1
2.67e-33	0.288798	0.265	0.154	4.96e-29	Angiogenic	Plekho2
2.94e-33	0.339042	0.333	0.21	5.45e-29	Angiogenic	Bach1
2.59e-32	0.31755	0.257	0.15	4.81e-28	Angiogenic	Dusp8
3.17e-32	0.37054	0.312	0.197	5.87e-28	Angiogenic	N4bp3
1.04e-31	0.465877	0.355	0.237	1.93e-27	Angiogenic	Akap12
1.67e-31	0.346421	0.548	0.421	3.09e-27	Angiogenic	Jmjd1c
2.29e-31	0.388229	0.572	0.443	4.24e-27	Angiogenic	Marcksl1
2.8e-31	0.63846	0.552	0.445	5.19e-27	Angiogenic	H1f0
4.33e-31	0.342873	0.64	0.514	8.02e-27	Angiogenic	S1pr1
1.31e-30	0.345767	0.62	0.48	2.42e-26	Angiogenic	Mal
1.69e-30	0.306494	0.521	0.38	3.13e-26	Angiogenic	Phf11d
3.83e-30	0.29087	0.31	0.195	7.1e-26	Angiogenic	Gpr4
5.96e-30	0.313537	0.39	0.262	1.1e-25	Angiogenic	Rlim
7.09e-30	0.295677	0.268	0.162	1.31e-25	Angiogenic	Ctnnbip1
1.24e-29	0.565286	0.507	0.387	2.3e-25	Angiogenic	Cd74
5.21e-29	0.31698	0.624	0.497	9.65e-25	Angiogenic	Atf4
5.36e-29	0.35657	0.353	0.236	9.94e-25	Angiogenic	Tut7
6.13e-29	0.360301	0.706	0.591	1.14e-24	Angiogenic	Mat2a
1.28e-28	0.286388	0.259	0.157	2.37e-24	Angiogenic	Gramd1a
3.08e-28	0.266824	0.301	0.189	5.7e-24	Angiogenic	Sema7a
5.02e-28	0.344993	0.377	0.258	9.3e-24	Angiogenic	Taf7
3.71e-27	0.286349	0.253	0.154	6.87e-23	Angiogenic	Dyrk2
5.87e-27	0.291059	0.393	0.274	1.09e-22	Angiogenic	Coq10b
7.24e-27	0.283339	0.321	0.21	1.34e-22	Angiogenic	P4ha1
7.76e-27	0.318094	0.316	0.207	1.44e-22	Angiogenic	Mast4
1.29e-26	0.301463	0.275	0.17	2.38e-22	Angiogenic	Ch25h
1.49e-26	0.314883	0.401	0.284	2.77e-22	Angiogenic	Ccnt1
1.69e-26	0.360751	0.306	0.2	3.13e-22	Angiogenic	Endou
4.01e-26	0.317231	0.635	0.516	7.42e-22	Angiogenic	Tubb4b
5.75e-26	0.253138	0.269	0.166	1.07e-21	Angiogenic	Mlec
6.07e-26	0.250805	0.791	0.696	1.12e-21	Angiogenic	H2afz
9.71e-26	0.277718	0.74	0.632	1.8e-21	Angiogenic	Ddx3x
1.78e-25	0.285945	0.784	0.672	3.3e-21	Angiogenic	Slc38a2
3.67e-25	0.275076	0.569	0.448	6.81e-21	Angiogenic	Wwtr1
5.19e-25	0.281081	0.284	0.183	9.61e-21	Angiogenic	Spry4
6.7e-25	0.263527	0.341	0.232	1.24e-20	Angiogenic	Arf6
3.43e-24	0.265803	0.391	0.276	6.36e-20	Angiogenic	Furin
4.08e-24	0.298781	0.72	0.636	7.55e-20	Angiogenic	Tpm4
4.82e-24	0.299869	0.407	0.292	8.92e-20	Angiogenic	Rell1
5.39e-24	0.271113	0.326	0.22	9.98e-20	Angiogenic	Ppp1r18
8.2e-24	0.253217	0.721	0.62	1.52e-19	Angiogenic	Rasip1
1.26e-23	0.279621	0.613	0.501	2.33e-19	Angiogenic	Eif2s2
3.39e-23	0.256306	0.324	0.219	6.29e-19	Angiogenic	Kdm7a
4.2e-23	0.373025	0.571	0.477	7.79e-19	Angiogenic	Pnp
9.43e-23	0.269714	0.287	0.19	1.75e-18	Angiogenic	Socs2
1.59e-22	0.262952	0.635	0.522	2.95e-18	Angiogenic	Clk1
2.57e-22	0.324808	0.509	0.397	4.76e-18	Angiogenic	Cav1
2.82e-22	0.333942	0.955	0.937	5.22e-18	Angiogenic	Klf2
3.25e-22	0.255041	0.428	0.312	6.02e-18	Angiogenic	Nav1
6.81e-22	0.322442	0.414	0.312	1.26e-17	Angiogenic	Tpi1
9.27e-22	0.257594	0.459	0.34	1.72e-17	Angiogenic	Afap1l1
9.59e-22	0.302603	0.362	0.259	1.78e-17	Angiogenic	Pcna
1.09e-21	0.260622	0.426	0.313	2.03e-17	Angiogenic	Fbxl7
2.31e-21	0.267563	0.387	0.281	4.28e-17	Angiogenic	Bcl10
2.76e-21	0.313924	0.496	0.389	5.12e-17	Angiogenic	Irgm1
4.32e-21	0.373923	0.859	0.784	8.01e-17	Angiogenic	Ctla2a
5.2e-21	0.253039	0.531	0.419	9.64e-17	Angiogenic	Cycs
7.09e-21	0.2957	0.384	0.28	1.31e-16	Angiogenic	Ifrd1
7.82e-21	0.287176	0.465	0.344	1.45e-16	Angiogenic	Gadd45b
1.15e-20	0.252223	0.389	0.283	2.13e-16	Angiogenic	Hmgb2
1.43e-20	0.266108	0.351	0.249	2.66e-16	Angiogenic	Pcf11
1.92e-20	0.261591	0.671	0.572	3.56e-16	Angiogenic	Rpl22l1
2.21e-20	0.262641	0.284	0.193	4.09e-16	Angiogenic	Ypel5
3.56e-20	0.413465	0.304	0.213	6.6e-16	Angiogenic	Ifit2
1.08e-19	0.262296	0.585	0.483	2.01e-15	Angiogenic	Cnn3
1.58e-19	0.265066	0.554	0.452	2.94e-15	Angiogenic	Tmed5
1.79e-19	0.312159	0.283	0.196	3.33e-15	Angiogenic	Ddit3
3.98e-19	0.256724	0.347	0.248	7.37e-15	Angiogenic	Tob1
1.22e-17	0.318148	0.352	0.265	2.26e-13	Angiogenic	Tmx4
1.33e-17	0.279189	0.512	0.415	2.46e-13	Angiogenic	Tmbim1
4.29e-16	0.285361	0.85	0.806	7.94e-12	Angiogenic	Slfn5
6.16e-14	0.267495	0.319	0.241	1.14e-09	Angiogenic	Topors
4.45e-13	0.274122	0.392	0.316	8.25e-09	Angiogenic	Dnajb9
1.45e-12	0.340316	0.543	0.466	2.68e-08	Angiogenic	Hspe1
2.89e-12	0.406865	0.3	0.233	5.35e-08	Angiogenic	Nupr1
3.94e-09	0.290773	0.435	0.368	7.31e-05	Angiogenic	Ifit3
0	5.58888	0.865	0.079	0	Large artery	Aqp1
0	3.39264	0.808	0.075	0	Large artery	Cldn5
0	3.37659	0.618	0.017	0	Large artery	Slc14a1
0	3.08647	0.856	0.05	0	Large artery	Scin
0	2.95927	0.967	0.353	0	Large artery	Igfbp7
0	2.85304	0.288	0.018	0	Large artery	Gdf15
0	2.81881	0.511	0.01	0	Large artery	Hpgd
0	2.66964	0.696	0.043	0	Large artery	Npnt
0	2.13754	0.676	0.092	0	Large artery	Tspan8
0	2.11132	0.615	0.019	0	Large artery	Prom1
0	2.06634	0.951	0.42	0	Large artery	Vim
0	1.83064	0.63	0.064	0	Large artery	Col18a1
0	1.80095	0.506	0.023	0	Large artery	Htra1
0	1.78146	0.347	0.041	0	Large artery	Cxcl12
0	1.74858	0.639	0.145	0	Large artery	Gja4
0	1.67649	0.7	0.135	0	Large artery	Mecom
0	1.66388	0.51	0.019	0	Large artery	Lef1
0	1.66002	0.906	0.43	0	Large artery	Sox17
0	1.63681	0.545	0.05	0	Large artery	Fam181b
0	1.60243	0.656	0.118	0	Large artery	Fbln5
0	1.58277	0.479	0.039	0	Large artery	Egfl8
0	1.56765	0.607	0.112	0	Large artery	Jag1
0	1.49687	0.603	0.125	0	Large artery	Zeb2
0	1.48226	0.686	0.28	0	Large artery	Pltp
0	1.41183	0.406	0.023	0	Large artery	Csf2rb
0	1.38571	0.657	0.238	0	Large artery	Glul
0	1.37748	0.598	0.142	0	Large artery	St8sia6
0	1.36313	0.374	0.007	0	Large artery	Col12a1
0	1.33233	0.583	0.131	0	Large artery	Pcp4l1
0	1.30688	0.291	0.019	0	Large artery	Cthrc1
0	1.30437	0.376	0.02	0	Large artery	Gja5
0	1.28854	0.288	0.026	0	Large artery	Ms4a6d
0	1.28515	0.398	0.037	0	Large artery	Eps8l2
0	1.26186	0.424	0.067	0	Large artery	Vegfc
0	1.21762	0.37	0.071	0	Large artery	Prss23
0	1.20462	0.337	0.01	0	Large artery	Csf2rb2
0	1.18978	0.485	0.087	0	Large artery	Timp2
0	1.15181	0.456	0.084	0	Large artery	Fbxo7
0	1.1327	0.289	0.019	0	Large artery	Lgr5
0	1.10245	0.358	0.016	0	Large artery	Prkar2b
0	1.09857	0.313	0.015	0	Large artery	Olfm2
0	1.07095	0.992	0.971	0	Large artery	Fth1
0	1.06067	0.445	0.096	0	Large artery	Ptprr
0	1.0605	0.438	0.076	0	Large artery	Tpd52
0	0.9937	0.439	0.1	0	Large artery	Sorbs2
0	0.899551	0.315	0.041	0	Large artery	Ttll7
0	0.887144	0.325	0.037	0	Large artery	Dusp26
0	0.886644	0.253	0.011	0	Large artery	Bmx
0	0.836873	0.271	0.035	0	Large artery	Efhd1
2.11e-301	0.997451	0.395	0.085	3.91e-297	Large artery	Msx1
8.59e-297	0.888264	0.307	0.05	1.59e-292	Large artery	Reck
2.55e-288	1.50566	0.738	0.388	4.72e-284	Large artery	Rhoj
4.63e-276	1.23016	0.53	0.171	8.58e-272	Large artery	Slc5a3
7.93e-269	1.1057	0.618	0.219	1.47e-264	Large artery	Gsn
6.38e-267	1.28837	0.527	0.176	1.18e-262	Large artery	Rbp1
4.95e-257	0.711879	0.261	0.041	9.17e-253	Large artery	Diaph2
5.82e-251	1.34536	0.483	0.142	1.08e-246	Large artery	S100a4
8.89e-251	0.975493	0.345	0.077	1.65e-246	Large artery	Lpin2
3.64e-248	1.11282	0.486	0.157	6.74e-244	Large artery	Cd63
8.05e-246	1.27265	0.453	0.133	1.49e-241	Large artery	Edn1
1.68e-238	0.986456	0.458	0.142	3.12e-234	Large artery	Adipor2
6.32e-238	0.693874	0.988	0.962	1.17e-233	Large artery	Calm1
1.62e-237	0.703807	0.254	0.042	3.01e-233	Large artery	Osbpl1a
5.28e-235	1.06225	0.458	0.145	9.79e-231	Large artery	Dst
2.04e-230	0.755159	0.994	0.942	3.78e-226	Large artery	Timp3
2.73e-227	0.903679	0.952	0.783	5.05e-223	Large artery	Tinagl1
2.39e-226	1.05077	0.653	0.299	4.44e-222	Large artery	Tbc1d1
7.18e-217	1.00517	0.807	0.461	1.33e-212	Large artery	Mal
1.44e-212	1.0552	0.708	0.371	2.67e-208	Large artery	Abcg2
1.52e-208	1.00932	0.772	0.451	2.82e-204	Large artery	Atp1b3
6.12e-204	0.75895	0.357	0.095	1.13e-199	Large artery	Mllt3
2.77e-196	0.608584	0.999	0.991	5.14e-192	Large artery	Tmsb4x
4.2e-194	0.882992	0.482	0.176	7.77e-190	Large artery	Ablim1
5.94e-192	0.929027	0.504	0.194	1.1e-187	Large artery	Mrps6
1.22e-191	0.73756	0.845	0.477	2.26e-187	Large artery	Igfbp3
5.48e-185	0.868276	0.515	0.206	1.02e-180	Large artery	Arl2bp
3.16e-180	0.726911	0.34	0.095	5.85e-176	Large artery	Cystm1
2.48e-179	0.91659	0.483	0.188	4.59e-175	Large artery	Mgst1
2.2e-172	0.623512	0.282	0.07	4.07e-168	Large artery	Atp2a3
1.23e-169	0.891259	0.498	0.204	2.28e-165	Large artery	C130074G19Rik
1.1e-166	0.893421	0.71	0.405	2.04e-162	Large artery	Mpzl1
6.87e-165	0.766156	0.333	0.1	1.27e-160	Large artery	Alox12
2.52e-162	0.957752	0.594	0.299	4.66e-158	Large artery	Tulp4
1.09e-160	0.660172	0.265	0.065	2.02e-156	Large artery	St8sia4
4.5e-160	0.650047	0.273	0.07	8.33e-156	Large artery	Pcsk5
1.37e-154	0.665417	0.307	0.089	2.54e-150	Large artery	Arl15
1.15e-153	0.888504	0.576	0.273	2.13e-149	Large artery	Hist1h2bc
1.3e-153	0.808325	0.808	0.536	2.4e-149	Large artery	Fxyd5
3.11e-151	1.81707	0.491	0.228	5.77e-147	Large artery	Ifi27l2a
2.43e-150	0.729325	0.325	0.1	4.5e-146	Large artery	Car7
1.67e-149	0.880492	0.458	0.19	3.1e-145	Large artery	Dstyk
3.4e-147	0.609933	0.28	0.077	6.29e-143	Large artery	Pparg
3.78e-146	0.776799	0.532	0.248	7.01e-142	Large artery	Fryl
6.65e-143	0.727478	0.862	0.681	1.23e-138	Large artery	Anxa5
4.55e-138	0.749359	0.507	0.227	8.44e-134	Large artery	Ephx1
9.53e-138	0.662369	0.947	0.819	1.77e-133	Large artery	Zbtb20
2.52e-137	0.963153	0.481	0.22	4.67e-133	Large artery	Golim4
4.65e-136	0.686773	0.381	0.142	8.62e-132	Large artery	Gltp
1.58e-135	0.544018	0.999	0.997	2.93e-131	Large artery	Malat1
2.65e-135	1.04245	0.757	0.513	4.9e-131	Large artery	Plat
5.46e-132	0.746322	0.26	0.075	1.01e-127	Large artery	Slco4a1
4.62e-131	0.765776	0.458	0.2	8.55e-127	Large artery	Pdcd4
6e-130	0.738703	0.556	0.276	1.11e-125	Large artery	Samd12
9.47e-128	0.663435	0.342	0.122	1.75e-123	Large artery	Syt11
1.94e-126	0.922959	0.611	0.35	3.59e-122	Large artery	Sncg
2.23e-125	2.59261	0.49	0.257	4.13e-121	Large artery	Akr1b3
1.68e-124	0.740635	0.537	0.259	3.12e-120	Large artery	Sema3g
1.47e-121	0.549859	0.994	0.967	2.73e-117	Large artery	Tm4sf1
3.17e-117	0.732903	0.736	0.499	5.88e-113	Large artery	Srp14
2.26e-116	0.594858	0.267	0.084	4.19e-112	Large artery	Tmem38b
1.09e-109	0.713042	0.665	0.407	2.02e-105	Large artery	Bcam
8.83e-109	0.756968	0.685	0.446	1.64e-104	Large artery	Utrn
6.17e-106	0.793966	0.307	0.116	1.14e-101	Large artery	Rgs2
2.91e-104	0.869365	0.815	0.63	5.4e-100	Large artery	Sat1
2.34e-101	0.542764	0.906	0.779	4.34e-97	Large artery	Epas1
5.31e-100	0.861688	0.302	0.116	9.83e-96	Large artery	Gem
4.88e-99	0.740635	0.614	0.387	9.03e-95	Large artery	Tacc1
2.58e-97	0.611682	0.318	0.128	4.78e-93	Large artery	Tpgs2
4.5e-97	0.596138	0.4	0.179	8.33e-93	Large artery	Sema7a
1.03e-96	0.728164	0.559	0.324	1.91e-92	Large artery	Timm10b
5.59e-96	0.587197	0.366	0.16	1.04e-91	Large artery	Jag2
8e-95	0.65291	0.807	0.617	1.48e-90	Large artery	H2-Q7
5.83e-94	0.608979	0.401	0.188	1.08e-89	Large artery	Glod4
2.41e-92	0.677211	0.525	0.286	4.46e-88	Large artery	Mospd2
5.69e-92	0.607261	0.856	0.725	1.05e-87	Large artery	Tspo
1.77e-91	0.789093	0.553	0.328	3.28e-87	Large artery	Cyb5b
1.14e-90	0.652772	0.401	0.193	2.12e-86	Large artery	Cd59a
1.33e-90	0.623471	0.504	0.271	2.46e-86	Large artery	Tm6sf1
3.21e-88	0.733443	0.527	0.303	5.94e-84	Large artery	Fbxl7
1.96e-87	0.60849	0.454	0.231	3.62e-83	Large artery	Mylk
2.68e-86	0.599912	0.766	0.549	4.96e-82	Large artery	Ccnd2
3.96e-86	0.510944	0.306	0.125	7.34e-82	Large artery	Hoxb9
8.84e-85	0.627017	0.454	0.237	1.64e-80	Large artery	Notch4
2.65e-84	0.648213	0.267	0.101	4.91e-80	Large artery	Rgs16
7.23e-83	0.549779	0.339	0.151	1.34e-78	Large artery	Pam
1.51e-82	0.58978	0.526	0.297	2.79e-78	Large artery	Rtl8a
1.37e-79	0.479565	0.254	0.097	2.54e-75	Large artery	Lap3
1.51e-79	0.614208	0.786	0.61	2.8e-75	Large artery	S100a11
6.55e-79	0.443878	0.26	0.101	1.21e-74	Large artery	Galnt18
1.45e-78	0.556819	0.369	0.176	2.68e-74	Large artery	Thsd7a
1.59e-78	0.466462	0.918	0.824	2.95e-74	Large artery	Esam
1.01e-77	0.525104	0.865	0.727	1.87e-73	Large artery	Mmrn2
1.39e-76	1.13503	0.407	0.221	2.57e-72	Large artery	Nupr1
3.58e-76	0.556227	0.486	0.267	6.62e-72	Large artery	Eogt
1.09e-75	0.575441	0.363	0.176	2.01e-71	Large artery	Creg1
1.14e-75	0.609549	0.404	0.207	2.11e-71	Large artery	Sgms1
1.35e-75	0.667027	0.521	0.308	2.5e-71	Large artery	Hif1a
4.77e-74	0.443024	0.896	0.767	8.84e-70	Large artery	Lmo2
7.23e-74	0.483178	0.28	0.118	1.34e-69	Large artery	Tmem47
1.16e-73	0.510387	0.331	0.153	2.14e-69	Large artery	Tjp2
3.97e-73	0.777494	0.536	0.338	7.35e-69	Large artery	Gadd45b
5.47e-73	0.518977	0.347	0.167	1.01e-68	Large artery	Pkig
3.31e-72	0.463804	0.307	0.135	6.14e-68	Large artery	Rtl8b
7.93e-71	0.536341	0.563	0.341	1.47e-66	Large artery	Jam2
1.37e-70	0.569951	0.303	0.138	2.53e-66	Large artery	Aqr
1.4e-70	0.445007	0.303	0.134	2.59e-66	Large artery	Abr
2.08e-70	0.694013	0.82	0.686	3.86e-66	Large artery	S100a6
2.48e-70	0.508337	0.289	0.127	4.59e-66	Large artery	Prnp
8.49e-70	0.513758	0.309	0.142	1.57e-65	Large artery	Map4k3
1.17e-69	0.457427	0.284	0.122	2.16e-65	Large artery	Spaar
9.08e-69	0.555834	0.653	0.447	1.68e-64	Large artery	Itm2c
2.71e-68	0.516269	0.736	0.55	5.02e-64	Large artery	Tmed10
2.45e-67	0.69904	0.419	0.233	4.54e-63	Large artery	Ckb
5.87e-65	0.470773	0.279	0.125	1.09e-60	Large artery	Fam13c
2.35e-64	0.640236	0.359	0.185	4.35e-60	Large artery	Cited2
2.24e-63	0.506981	0.653	0.457	4.16e-59	Large artery	Rnf7
1.89e-62	0.424059	0.881	0.74	3.51e-58	Large artery	Cd93
5.64e-62	0.483949	0.385	0.207	1.05e-57	Large artery	Galnt1
1.73e-61	0.334282	0.977	0.954	3.21e-57	Large artery	Ftl1
1.82e-60	0.547347	0.495	0.304	3.37e-56	Large artery	Tpi1
5.05e-59	0.409582	0.25	0.109	9.35e-55	Large artery	Cables2
1.31e-58	0.508981	0.504	0.308	2.43e-54	Large artery	Uaca
3.21e-58	0.472716	0.416	0.232	5.95e-54	Large artery	Tspan13
6.06e-58	0.450678	0.285	0.135	1.12e-53	Large artery	Cgnl1
2.5e-57	0.427315	0.377	0.198	4.63e-53	Large artery	Syn3
5.65e-57	0.439193	0.376	0.202	1.05e-52	Large artery	Mast4
3.6e-56	0.433108	0.844	0.708	6.67e-52	Large artery	Aldoa
3.23e-55	0.563897	0.642	0.474	5.98e-51	Large artery	Nr3c1
4.96e-55	0.511228	0.646	0.468	9.19e-51	Large artery	Dbi
7.42e-54	0.419529	0.328	0.169	1.38e-49	Large artery	Plcb4
1.55e-51	0.42842	0.323	0.167	2.88e-47	Large artery	Ch25h
2.32e-51	0.445131	0.252	0.119	4.29e-47	Large artery	Errfi1
4.46e-51	0.45431	0.413	0.243	8.26e-47	Large artery	Enpp4
4.86e-51	0.461702	0.687	0.511	9e-47	Large artery	Mapk3
2.48e-50	0.390115	0.903	0.833	4.59e-46	Large artery	Myl12a
2.67e-49	0.482229	0.376	0.216	4.95e-45	Large artery	Ddit4
6.14e-49	0.524814	0.409	0.248	1.14e-44	Large artery	Ifnar1
1.48e-48	0.449049	0.677	0.513	2.74e-44	Large artery	S1pr1
3.38e-47	0.339344	0.26	0.126	6.26e-43	Large artery	Ormdl3
3.91e-47	0.51111	0.405	0.243	7.25e-43	Large artery	Tob1
9.14e-47	0.462041	0.35	0.2	1.69e-42	Large artery	Frmd4b
9.67e-47	0.455133	0.533	0.355	1.79e-42	Large artery	Btbd7
1.56e-46	0.462057	0.506	0.336	2.89e-42	Large artery	Afap1l1
2.45e-46	0.42313	0.437	0.273	4.54e-42	Large artery	Furin
3.45e-46	0.448229	0.542	0.364	6.4e-42	Large artery	Eno1
4.98e-46	0.427859	0.392	0.232	9.23e-42	Large artery	Rfk
2.44e-45	0.431021	0.591	0.411	4.53e-41	Large artery	Dnm3
3.49e-45	0.576806	0.533	0.372	6.46e-41	Large artery	Hbegf
5.4e-45	0.361868	0.914	0.844	1e-40	Large artery	Adgrf5
8.18e-45	0.43485	0.589	0.406	1.52e-40	Large artery	Arid5b
8.28e-45	0.435267	0.478	0.308	1.53e-40	Large artery	Adgrg1
6.44e-44	0.337181	0.92	0.828	1.19e-39	Large artery	Btg1
2.75e-43	0.395135	0.301	0.163	5.09e-39	Large artery	Acox1
3.3e-43	0.384656	0.302	0.163	6.11e-39	Large artery	Dync1li2
4.46e-43	0.440145	0.518	0.35	8.27e-39	Large artery	Acer2
6.17e-43	0.467531	0.649	0.49	1.14e-38	Large artery	H2-Q6
9.76e-43	0.322579	0.252	0.126	1.81e-38	Large artery	Scd2
4.13e-42	0.343721	0.889	0.818	7.65e-38	Large artery	Ybx1
8.64e-42	0.42908	0.542	0.373	1.6e-37	Large artery	Ehd2
1.1e-40	0.593868	0.478	0.315	2.03e-36	Large artery	Tmem252
4.5e-40	0.343375	0.251	0.128	8.35e-36	Large artery	Nostrin
1.71e-39	0.363401	0.284	0.154	3.18e-35	Large artery	Lipa
2.9e-39	0.353958	0.288	0.157	5.37e-35	Large artery	Sigirr
3.31e-39	0.380172	0.716	0.574	6.14e-35	Large artery	Cox5a
6.03e-38	0.395402	0.277	0.153	1.12e-33	Large artery	Nsf
2.13e-37	0.506553	0.904	0.845	3.94e-33	Large artery	Hsp90aa1
5.99e-37	0.34457	0.369	0.223	1.11e-32	Large artery	Orai1
1.31e-36	0.277107	0.973	0.952	2.42e-32	Large artery	Sparc
2.24e-36	0.376479	0.788	0.685	4.15e-32	Large artery	Uqcrb
1.07e-35	0.405869	0.494	0.339	1.99e-31	Large artery	Plscr4
2.8e-35	0.391146	0.562	0.412	5.18e-31	Large artery	Nfe2l1
4.85e-35	0.388952	0.384	0.244	8.99e-31	Large artery	Ano6
5.62e-35	0.351791	0.445	0.293	1.04e-30	Large artery	Rassf3
1.04e-34	0.383134	0.563	0.404	1.93e-30	Large artery	Clec1a
1.41e-34	0.306463	0.255	0.138	2.62e-30	Large artery	Filip1
2.22e-34	0.552835	0.407	0.269	4.11e-30	Large artery	Dkk2
4.79e-33	0.354946	0.401	0.26	8.87e-29	Large artery	Papss1
1.06e-32	0.346642	0.369	0.236	1.96e-28	Large artery	Pnpla2
2.36e-32	0.339369	0.632	0.471	4.38e-28	Large artery	Acvrl1
4.24e-32	0.346411	0.357	0.224	7.86e-28	Large artery	Atp6v1d
1.01e-31	0.363154	0.522	0.376	1.88e-27	Large artery	Kctd10
2.82e-31	0.325543	0.718	0.589	5.22e-27	Large artery	1810037I17Rik
3.18e-31	0.347858	0.341	0.211	5.89e-27	Large artery	Arid5a
5.72e-31	0.363314	0.668	0.529	1.06e-26	Large artery	Pebp1
1.3e-30	0.317005	0.515	0.362	2.41e-26	Large artery	Rexo2
2.26e-30	0.361692	0.523	0.383	4.18e-26	Large artery	Pls3
2.63e-30	0.409284	0.363	0.232	4.87e-26	Large artery	Aes
3.42e-30	0.370713	0.483	0.342	6.35e-26	Large artery	Smim14
4.94e-30	0.33522	0.48	0.334	9.16e-26	Large artery	Arhgap5
8.93e-30	0.424807	0.675	0.542	1.66e-25	Large artery	Isg15
1e-29	0.340388	0.509	0.367	1.86e-25	Large artery	2022-03-02
2.55e-29	0.320741	0.356	0.229	4.72e-25	Large artery	Tsg101
3.9e-29	0.293441	0.265	0.154	7.23e-25	Large artery	Gstp1
8.68e-29	0.557276	0.547	0.442	1.61e-24	Large artery	Ppp1r15a
3e-28	0.360023	0.331	0.209	5.56e-24	Large artery	Anxa1
3.03e-28	0.317427	0.336	0.213	5.61e-24	Large artery	Pik3c2a
4.61e-28	0.293972	0.304	0.187	8.55e-24	Large artery	Dtd1
7.53e-28	0.267811	0.268	0.158	1.4e-23	Large artery	Zfp771
1.22e-27	0.283407	0.267	0.158	2.26e-23	Large artery	Gramd1a
9.24e-27	0.327721	0.4	0.272	1.71e-22	Large artery	Ralgapa1
1.13e-26	0.270177	0.338	0.214	2.1e-22	Large artery	Hmgn3
1.14e-26	0.265355	0.273	0.165	2.1e-22	Large artery	Mapkapk2
1.27e-26	0.366419	0.37	0.247	2.36e-22	Large artery	Hist3h2a
1.61e-26	0.280978	0.292	0.18	2.99e-22	Large artery	Hmox2
1.81e-26	0.384875	0.435	0.309	3.35e-22	Large artery	Mphosph8
3.92e-26	0.366423	0.638	0.515	7.26e-22	Large artery	Cldn15
5.3e-26	0.264233	0.833	0.747	9.82e-22	Large artery	Gabarap
5.76e-26	0.258538	0.321	0.202	1.07e-21	Large artery	Gcnt2
7.81e-26	0.60783	0.928	0.922	1.45e-21	Large artery	Cst3
9.9e-26	0.30286	0.727	0.611	1.83e-21	Large artery	Sdcbp
5.76e-25	0.275488	0.484	0.346	1.07e-20	Large artery	Fkbp3
7.89e-25	0.323149	0.489	0.358	1.46e-20	Large artery	Pon2
1.05e-24	0.303826	0.368	0.247	1.95e-20	Large artery	Usf2
1.18e-24	0.300751	0.508	0.375	2.18e-20	Large artery	Swap70
2.14e-24	0.32277	0.446	0.322	3.96e-20	Large artery	Rraga
2.72e-24	0.276584	0.818	0.72	5.03e-20	Large artery	Atp5j
8.53e-24	0.373077	0.562	0.443	1.58e-19	Large artery	Irf7
9.98e-24	0.28643	0.665	0.528	1.85e-19	Large artery	Gadd45g
3.16e-23	0.297692	0.479	0.353	5.85e-19	Large artery	Hmgn1
3.4e-23	0.28022	0.403	0.28	6.3e-19	Large artery	Card19
4.75e-23	0.253567	0.483	0.35	8.79e-19	Large artery	Lifr
7.25e-23	0.284645	0.369	0.253	1.34e-18	Large artery	Arpc5l
1.23e-22	0.28576	0.669	0.542	2.28e-18	Large artery	Npc2
1.23e-22	0.350038	0.998	0.999	2.28e-18	Large artery	Gm42418
1.37e-22	0.288124	0.341	0.229	2.54e-18	Large artery	H2afj
1.52e-22	0.298003	0.324	0.217	2.81e-18	Large artery	Vmp1
2.03e-22	0.284703	0.346	0.234	3.77e-18	Large artery	Prdx6
2.08e-22	0.262005	0.32	0.211	3.84e-18	Large artery	Bcl2l1
2.15e-22	0.282977	0.347	0.234	3.98e-18	Large artery	Comt
2.73e-22	0.293143	0.434	0.313	5.06e-18	Large artery	Nav1
3.52e-22	0.268455	0.275	0.174	6.53e-18	Large artery	Msrb3
3.77e-22	0.250275	0.313	0.205	6.98e-18	Large artery	Nus1
4.07e-22	0.268521	0.485	0.356	7.54e-18	Large artery	Mif
1.02e-21	0.350357	0.644	0.534	1.89e-17	Large artery	Cebpd
1.42e-21	0.294351	0.546	0.425	2.62e-17	Large artery	2022-09-11
1.93e-21	0.292535	0.517	0.395	3.58e-17	Large artery	Hip1
4.4e-21	0.318446	0.289	0.189	8.16e-17	Large artery	Ahr
5.75e-21	0.285242	0.78	0.675	1.07e-16	Large artery	Slc38a2
1.41e-20	0.271288	0.266	0.17	2.61e-16	Large artery	Chd3
5.82e-20	0.256903	0.302	0.203	1.08e-15	Large artery	Lix1l
6.78e-20	0.255962	0.545	0.42	1.26e-15	Large artery	Uqcc2
7.13e-20	0.288683	0.337	0.233	1.32e-15	Large artery	Cstb
7.32e-20	0.262765	0.348	0.241	1.36e-15	Large artery	Colgalt1
7.78e-20	0.252021	0.37	0.257	1.44e-15	Large artery	Tanc1
8.32e-20	0.272246	0.658	0.546	1.54e-15	Large artery	Bri3
2.09e-19	0.274822	0.283	0.187	3.86e-15	Large artery	Unc5b
3.31e-19	0.252227	0.538	0.411	6.13e-15	Large artery	Cltb
3.45e-19	0.262477	0.676	0.575	6.39e-15	Large artery	Bnip2
4.03e-19	0.300496	0.706	0.623	7.47e-15	Large artery	Rtn4
4.76e-19	0.256193	0.411	0.298	8.81e-15	Large artery	Pop5
7.94e-19	0.254089	0.414	0.301	1.47e-14	Large artery	Ypel3
2.95e-18	0.42675	0.513	0.411	5.46e-14	Large artery	Apold1
8.93e-17	0.254432	0.257	0.172	1.65e-12	Large artery	Slc25a30
1.23e-16	0.369375	0.82	0.767	2.28e-12	Large artery	Nfkbia
2.48e-16	0.25128	0.385	0.284	4.59e-12	Large artery	Mrpl52
3.72e-16	0.262572	0.768	0.678	6.9e-12	Large artery	Nfat5
3.05e-15	0.302539	0.597	0.507	5.65e-11	Large artery	Tceal9
4.93e-15	0.316314	0.701	0.605	9.13e-11	Large artery	Lars2
6.23e-15	0.255428	0.472	0.373	1.15e-10	Large artery	Spop
2.52e-14	0.401831	0.735	0.707	4.67e-10	Large artery	Fos
2.23e-13	1.00051	0.259	0.186	4.13e-09	Large artery	Cryab
2.53e-13	0.273862	0.409	0.318	4.69e-09	Large artery	Prdx4
5.56e-13	0.263209	0.3	0.22	1.03e-08	Large artery	Nr4a1
2.91e-12	0.250393	0.735	0.657	5.39e-08	Large artery	Clec2d
2.44e-09	0.323114	0.815	0.854	4.51e-05	Large artery	Hspa1a
3.03e-07	0.295083	0.578	0.533	0.00561728	Large artery	Klf6
5.34e-07	0.256839	0.772	0.757	0.00988974	Large artery	Btg2
0	3.45904	0.53	0.022	0	Capillary arterial	Calca
0	2.65867	0.507	0.123	0	Capillary arterial	Tspan8
0	2.17887	0.743	0.128	0	Capillary arterial	S100a4
0	2.00386	0.76	0.24	0	Capillary arterial	Glul
0	1.84486	0.963	0.569	0	Capillary arterial	Crip1
0	1.79667	0.577	0.059	0	Capillary arterial	Tgfb2
0	1.65533	0.892	0.439	0	Capillary arterial	Vim
0	1.56147	0.459	0.088	0	Capillary arterial	Rgs16
0	1.51778	0.677	0.114	0	Capillary arterial	Pi16
0	1.45653	0.579	0.068	0	Capillary arterial	Fbln2
0	1.37348	0.97	0.676	0	Capillary arterial	S100a6
0	1.31124	0.907	0.443	0	Capillary arterial	Sox17
0	1.16007	0.602	0.17	0	Capillary arterial	Atp13a3
0	1.0759	0.491	0.104	0	Capillary arterial	Sorbs2
0	1.06099	0.998	0.943	0	Capillary arterial	Timp3
0	1.03721	0.351	0.013	0	Capillary arterial	Ssu2
0	1.03364	0.425	0.074	0	Capillary arterial	Qpct
0	0.924736	0.289	0.014	0	Capillary arterial	Nebl
0	0.828974	0.304	0.038	0	Capillary arterial	Efhd1
0	0.823349	0.38	0.062	0	Capillary arterial	Slc27a3
0	0.807891	0.25	0.025	0	Capillary arterial	Prune2
0	0.696609	0.264	0.028	0	Capillary arterial	Slc26a10
4.17e-305	1.12154	0.567	0.141	7.73e-301	Capillary arterial	Fbln5
1.52e-303	1.15986	0.389	0.07	2.82e-299	Capillary arterial	Thbs2
3.4e-296	0.962412	0.347	0.055	6.3e-292	Capillary arterial	Egr3
5.96e-290	1.08875	0.98	0.768	1.1e-285	Capillary arterial	Slc6a6
2.05e-269	1.26184	0.971	0.738	3.79e-265	Capillary arterial	Klf4
6.38e-238	0.857125	0.998	0.968	1.18e-233	Capillary arterial	Tm4sf1
1.95e-231	0.735497	0.348	0.069	3.6e-227	Capillary arterial	Pcsk5
8.41e-223	0.734581	0.344	0.07	1.56e-218	Capillary arterial	Atp2a3
7.25e-205	0.989058	0.849	0.503	1.34e-200	Capillary arterial	Foxp1
1.26e-202	0.866618	0.989	0.906	2.33e-198	Capillary arterial	Actg1
5.95e-198	0.71624	0.292	0.057	1.1e-193	Capillary arterial	Pla2g4a
5.92e-195	0.937021	0.916	0.621	1.1e-190	Capillary arterial	Thbd
1.87e-193	0.443312	1	0.999	3.46e-189	Capillary arterial	Tpt1
1.36e-192	1.16122	0.791	0.425	2.51e-188	Capillary arterial	Lmna
5.05e-192	1.1063	0.552	0.199	9.36e-188	Capillary arterial	Nr4a1
4.86e-186	0.881873	0.358	0.088	9.01e-182	Capillary arterial	Rasd1
5.56e-185	0.779407	0.382	0.1	1.03e-180	Capillary arterial	Mllt3
6.03e-178	0.592544	0.278	0.056	1.12e-173	Capillary arterial	Cobll1
1.23e-177	0.87602	0.855	0.485	2.27e-173	Capillary arterial	Cd24a
2.03e-176	1.11328	0.828	0.517	3.76e-172	Capillary arterial	Cdkn1a
3.28e-175	0.659863	0.291	0.062	6.07e-171	Capillary arterial	Slc16a2
2.58e-174	0.962211	0.703	0.355	4.78e-170	Capillary arterial	Plec
7.34e-173	0.993892	0.718	0.361	1.36e-168	Capillary arterial	Lrrc32
2.92e-165	0.563991	0.256	0.051	5.4e-161	Capillary arterial	Megf9
1.12e-164	0.904857	0.598	0.254	2.07e-160	Capillary arterial	1700025G04Rik
2.16e-158	0.842316	0.906	0.681	4.01e-154	Capillary arterial	Ebf1
3.73e-158	0.736001	0.465	0.156	6.91e-154	Capillary arterial	Jag2
6.03e-145	0.628159	0.351	0.101	1.12e-140	Capillary arterial	Cystm1
8.78e-145	0.718789	0.658	0.293	1.63e-140	Capillary arterial	Pltp
9.44e-145	0.78977	0.508	0.195	1.75e-140	Capillary arterial	Mast4
1.78e-144	0.510088	0.313	0.081	3.3e-140	Capillary arterial	Eln
2.14e-143	0.635466	0.346	0.098	3.97e-139	Capillary arterial	Msx1
1.49e-142	0.819181	0.606	0.275	2.76e-138	Capillary arterial	Ankrd33b
2e-142	0.504589	0.994	0.968	3.71e-138	Capillary arterial	Rps3a1
1.79e-141	0.799562	0.254	0.058	3.31e-137	Capillary arterial	Cxcl12
1.44e-139	1.14522	0.42	0.145	2.66e-135	Capillary arterial	Edn1
4.94e-134	0.790135	0.548	0.235	9.16e-130	Capillary arterial	Tob1
1.63e-133	0.796847	0.657	0.331	3.02e-129	Capillary arterial	Dennd5b
2.03e-133	0.752973	0.624	0.287	3.76e-129	Capillary arterial	Plcb1
1.32e-131	0.877879	0.744	0.425	2.44e-127	Capillary arterial	Sertad1
2.14e-131	0.434678	1	0.989	3.97e-127	Capillary arterial	Rpl13
1.04e-130	0.649972	0.363	0.113	1.93e-126	Capillary arterial	Ptprr
4.1e-127	0.837355	0.659	0.333	7.6e-123	Capillary arterial	Gadd45b
1.14e-126	0.576243	0.339	0.103	2.11e-122	Capillary arterial	Afap1l2
4.6e-125	0.489315	0.283	0.076	8.53e-121	Capillary arterial	Sfxn3
7e-124	0.549012	0.552	0.229	1.3e-119	Capillary arterial	Ifi27l2a
8.82e-123	0.591646	0.43	0.154	1.63e-118	Capillary arterial	Zeb2
1.07e-121	0.748537	0.853	0.624	1.98e-117	Capillary arterial	Gpx1
1.51e-119	0.719188	0.804	0.506	2.79e-115	Capillary arterial	Clic5
2.22e-119	0.554541	0.277	0.075	4.11e-115	Capillary arterial	Fxyd6
3.89e-119	0.579982	0.383	0.132	7.21e-115	Capillary arterial	Abr
4.8e-119	0.775717	0.775	0.484	8.89e-115	Capillary arterial	Plscr1
1.23e-116	0.436007	0.991	0.967	2.29e-112	Capillary arterial	Rpl8
7.68e-114	0.468175	0.997	0.976	1.42e-109	Capillary arterial	Rpl41
1.67e-113	0.619313	0.491	0.201	3.09e-109	Capillary arterial	Ceacam1
2.45e-113	0.433968	0.995	0.973	4.53e-109	Capillary arterial	Rpl35a
3.77e-113	0.837548	0.581	0.287	6.98e-109	Capillary arterial	Fosl2
6.74e-111	0.615387	0.936	0.815	1.25e-106	Capillary arterial	Clic4
6.9e-111	0.391483	0.999	0.988	1.28e-106	Capillary arterial	Rps8
2.47e-110	0.7546	0.697	0.385	4.57e-106	Capillary arterial	Emp3
6.27e-108	0.633772	0.298	0.094	1.16e-103	Capillary arterial	Nr4a2
1.11e-105	0.773636	0.7	0.397	2.05e-101	Capillary arterial	Apold1
3.66e-104	0.636169	0.9	0.725	6.77e-100	Capillary arterial	Tspo
7.42e-104	0.927408	0.684	0.409	1.38e-99	Capillary arterial	Emp1
9.4e-104	0.5487	0.433	0.17	1.74e-99	Capillary arterial	Tbx3
1.55e-102	0.434182	0.99	0.957	2.87e-98	Capillary arterial	Rps11
2.09e-102	0.424128	0.994	0.966	3.87e-98	Capillary arterial	Rps3
1.14e-100	0.555714	0.34	0.119	2.1e-96	Capillary arterial	Jarid2
1.34e-100	0.659556	0.384	0.145	2.48e-96	Capillary arterial	Jag1
1.19e-98	0.447422	0.985	0.947	2.2e-94	Capillary arterial	Rpl7
3.39e-98	0.674661	0.689	0.401	6.28e-94	Capillary arterial	Cltb
3.91e-98	0.606563	0.906	0.741	7.25e-94	Capillary arterial	Cd93
4.98e-98	0.68158	0.496	0.228	9.22e-94	Capillary arterial	Azin1
1.49e-97	0.802789	0.851	0.629	2.75e-93	Capillary arterial	Ier2
1.9e-97	0.331657	1	0.997	3.51e-93	Capillary arterial	Eef1a1
2.45e-97	0.625178	0.777	0.466	4.55e-93	Capillary arterial	Kitl
2.68e-97	0.657261	0.874	0.67	4.97e-93	Capillary arterial	Slc38a2
3.29e-97	0.759226	0.804	0.519	6.1e-93	Capillary arterial	Gadd45g
1.11e-96	0.489922	0.438	0.176	2.06e-92	Capillary arterial	Gja4
1.33e-96	0.768305	0.793	0.559	2.47e-92	Capillary arterial	Calcrl
6.22e-95	0.427136	0.292	0.095	1.15e-90	Capillary arterial	Mfsd6
1.21e-94	0.335867	0.998	0.991	2.25e-90	Capillary arterial	Rps24
1.05e-93	0.416149	0.99	0.96	1.95e-89	Capillary arterial	Rps5
1.83e-92	0.691606	0.575	0.302	3.39e-88	Capillary arterial	Cavin1
2.41e-92	0.410177	0.991	0.969	4.47e-88	Capillary arterial	Rpl21
2.51e-92	0.348447	0.994	0.981	4.65e-88	Capillary arterial	Rps23
6.99e-92	0.530347	0.562	0.264	1.29e-87	Capillary arterial	Sema3g
3.21e-90	0.484144	0.975	0.939	5.95e-86	Capillary arterial	Ddx5
1.03e-88	0.635333	0.841	0.642	1.92e-84	Capillary arterial	Klf9
1.65e-87	0.366714	0.997	0.97	3.06e-83	Capillary arterial	Rps27a
3.68e-87	0.548576	0.781	0.472	6.82e-83	Capillary arterial	Mal
7.47e-87	0.337869	0.994	0.984	1.38e-82	Capillary arterial	Rpl27a
9.4e-87	0.654456	0.81	0.6	1.74e-82	Capillary arterial	Akap13
1.07e-86	0.433601	0.98	0.93	1.97e-82	Capillary arterial	Rpl3
3.92e-86	0.375806	0.995	0.974	7.27e-82	Capillary arterial	Rps16
2.35e-84	0.620467	0.792	0.544	4.36e-80	Capillary arterial	Fxyd5
4.8e-83	0.631548	0.528	0.265	8.89e-79	Capillary arterial	Palmd
9.19e-83	0.456229	0.354	0.139	1.7e-78	Capillary arterial	Pik3r3
4.56e-82	0.353185	0.99	0.965	8.44e-78	Capillary arterial	H3f3a
2.65e-81	0.37161	0.989	0.958	4.91e-77	Capillary arterial	Rps2
1.03e-79	0.381156	0.984	0.953	1.91e-75	Capillary arterial	Rps7
1.23e-79	0.387513	0.273	0.093	2.27e-75	Capillary arterial	Prdm16
3.46e-79	0.460226	0.253	0.084	6.4e-75	Capillary arterial	Ldlr
1.24e-78	0.540581	0.461	0.213	2.3e-74	Capillary arterial	Tcf15
4.29e-78	0.532394	0.551	0.284	7.96e-74	Capillary arterial	Samd12
5.08e-78	0.358216	0.994	0.967	9.42e-74	Capillary arterial	Rpl30
8.28e-78	0.556217	0.434	0.198	1.53e-73	Capillary arterial	Syn3
8.61e-78	0.357579	0.991	0.971	1.6e-73	Capillary arterial	Rps10
1.55e-77	0.566856	0.84	0.63	2.87e-73	Capillary arterial	Eif4a1
2.89e-77	0.33603	0.996	0.978	5.35e-73	Capillary arterial	Rpl18a
7.71e-77	0.317929	0.998	0.994	1.43e-72	Capillary arterial	mt-Co1
1.13e-76	0.604385	0.524	0.272	2.09e-72	Capillary arterial	Tubb2a
3.15e-76	0.54526	0.68	0.402	5.84e-72	Capillary arterial	Arid5b
3.75e-76	0.410649	0.267	0.093	6.95e-72	Capillary arterial	Fut8
4.42e-76	0.318854	0.998	0.995	8.19e-72	Capillary arterial	Ptma
6e-76	0.688209	0.521	0.277	1.11e-71	Capillary arterial	Ppp1r10
9.17e-76	0.29976	0.999	0.991	1.7e-71	Capillary arterial	Rplp1
3.37e-75	0.562524	0.483	0.24	6.25e-71	Capillary arterial	Jpt1
2.93e-74	0.494238	0.413	0.187	5.42e-70	Capillary arterial	Crybg3
6.26e-74	0.312995	0.995	0.983	1.16e-69	Capillary arterial	Rpl23
2.29e-73	0.557098	0.804	0.588	4.25e-69	Capillary arterial	Mat2a
1.65e-72	0.322139	0.996	0.982	3.05e-68	Capillary arterial	Eif1
9.75e-72	0.307589	0.996	0.987	1.81e-67	Capillary arterial	Rps14
1.2e-71	0.49934	0.978	0.936	2.22e-67	Capillary arterial	Klf2
2.52e-71	0.327447	0.991	0.974	4.66e-67	Capillary arterial	Rpl17
2.42e-69	0.326371	0.994	0.977	4.48e-65	Capillary arterial	Rps19
3.66e-69	0.298379	0.993	0.988	6.79e-65	Capillary arterial	Rpl9
3.95e-69	0.361997	0.982	0.943	7.31e-65	Capillary arterial	Rpsa
4.37e-69	0.523888	0.423	0.2	8.09e-65	Capillary arterial	Ar
6.45e-69	0.354517	0.991	0.959	1.2e-64	Capillary arterial	Rps4x
2.41e-68	0.370151	0.402	0.177	4.47e-64	Capillary arterial	Mecom
2.43e-68	0.387461	0.97	0.915	4.51e-64	Capillary arterial	Rack1
7.76e-68	0.507702	0.939	0.829	1.44e-63	Capillary arterial	Btg1
1.55e-67	0.539798	0.873	0.669	2.88e-63	Capillary arterial	Ier3
1.57e-67	0.408137	0.954	0.878	2.91e-63	Capillary arterial	Crip2
5.76e-66	0.582483	0.85	0.621	1.07e-61	Capillary arterial	Fosb
9.98e-66	0.426323	0.264	0.101	1.85e-61	Capillary arterial	Lap3
7.92e-65	0.548571	0.819	0.607	1.47e-60	Capillary arterial	Tsc22d1
9.89e-65	0.480554	0.367	0.168	1.83e-60	Capillary arterial	Ints6
2.18e-64	0.352817	0.257	0.095	4.04e-60	Capillary arterial	Krt80
6.71e-64	0.492021	0.818	0.612	1.24e-59	Capillary arterial	Ahnak
8.28e-64	0.412019	0.289	0.116	1.53e-59	Capillary arterial	Sos1
2.77e-63	0.750706	0.978	0.918	5.13e-59	Capillary arterial	Cst3
7.13e-63	0.486013	0.607	0.356	1.32e-58	Capillary arterial	Tnrc6c
1.01e-61	0.493051	0.453	0.231	1.86e-57	Capillary arterial	Rfk
1.28e-61	0.536443	0.414	0.207	2.38e-57	Capillary arterial	Arid5a
2.37e-61	0.279689	0.991	0.983	4.4e-57	Capillary arterial	Rpl19
4.3e-61	0.358879	0.277	0.11	7.97e-57	Capillary arterial	Car7
1.7e-60	0.358216	0.971	0.938	3.15e-56	Capillary arterial	Rpl5
3.88e-60	0.535399	0.717	0.484	7.19e-56	Capillary arterial	Pdgfb
5.03e-60	0.504703	0.657	0.414	9.32e-56	Capillary arterial	Bcam
7.81e-60	0.547297	0.631	0.411	1.45e-55	Capillary arterial	Tmod3
9.65e-60	0.412742	0.922	0.796	1.79e-55	Capillary arterial	Podxl
9.87e-60	0.409381	0.305	0.131	1.83e-55	Capillary arterial	Syt11
2.53e-58	0.516839	0.59	0.359	4.68e-54	Capillary arterial	Syne1
1.69e-57	0.489165	0.676	0.433	3.13e-53	Capillary arterial	Ppp1r15a
2.71e-57	0.456116	0.735	0.503	5.03e-53	Capillary arterial	Adam15
4.06e-57	0.301304	0.994	0.972	7.53e-53	Capillary arterial	Rps20
1.01e-56	0.453046	0.788	0.579	1.88e-52	Capillary arterial	Klf13
1.73e-56	0.444559	0.431	0.221	3.21e-52	Capillary arterial	Arl2bp
2.94e-56	0.313175	0.986	0.96	5.45e-52	Capillary arterial	Rps15
3.03e-56	0.482069	0.657	0.418	5.61e-52	Capillary arterial	2022-09-11
3.2e-56	1.0212	0.308	0.143	5.92e-52	Capillary arterial	Depp1
3.71e-56	0.506086	0.405	0.206	6.88e-52	Capillary arterial	Hexim1
5.71e-56	0.416181	0.306	0.136	1.06e-51	Capillary arterial	Dbndd2
1.79e-55	0.501887	0.528	0.303	3.33e-51	Capillary arterial	Rtl8a
8.9e-55	0.411481	0.468	0.247	1.65e-50	Capillary arterial	Nos3
1.77e-54	0.466168	0.682	0.438	3.28e-50	Capillary arterial	Ddah2
3.06e-54	0.452083	0.574	0.337	5.67e-50	Capillary arterial	Tsc22d3
1.96e-53	0.595292	0.807	0.599	3.63e-49	Capillary arterial	Egr1
2.19e-53	0.307215	0.989	0.969	4.05e-49	Capillary arterial	Rps21
2.3e-53	0.364667	0.316	0.142	4.26e-49	Capillary arterial	Mepce
2.41e-53	0.32799	0.984	0.952	4.46e-49	Capillary arterial	Rpl37
5.06e-52	0.509785	0.837	0.684	9.38e-48	Capillary arterial	Mcl1
5.27e-52	0.316061	0.98	0.94	9.76e-48	Capillary arterial	Rpl15
2.02e-51	0.443108	0.7	0.469	3.73e-47	Capillary arterial	Acvrl1
2.28e-51	0.25693	0.996	0.987	4.23e-47	Capillary arterial	Fau
2.6e-51	0.353064	0.668	0.411	4.83e-47	Capillary arterial	Ltbp4
2.83e-51	0.331226	0.961	0.895	5.24e-47	Capillary arterial	Rpl23a
7.01e-51	0.378094	0.363	0.179	1.3e-46	Capillary arterial	Fchsd2
9.2e-51	0.400217	0.408	0.211	1.7e-46	Capillary arterial	Hmgn3
1e-50	0.522941	0.727	0.521	1.86e-46	Capillary arterial	Klf6
1.28e-50	0.449189	0.524	0.308	2.37e-46	Capillary arterial	Adgrg1
1.77e-50	0.435255	0.491	0.275	3.28e-46	Capillary arterial	Card19
3.68e-50	0.481945	0.573	0.356	6.83e-46	Capillary arterial	Kdm6b
3.7e-50	0.383036	0.254	0.108	6.85e-46	Capillary arterial	Nfil3
3.72e-50	0.443061	0.694	0.468	6.89e-46	Capillary arterial	Ndrg1
6.09e-50	0.371816	0.37	0.184	1.13e-45	Capillary arterial	Frmd4a
9.59e-50	0.306174	0.975	0.939	1.78e-45	Capillary arterial	Rplp2
2.17e-49	0.35619	0.304	0.14	4.03e-45	Capillary arterial	Rtl8b
2.21e-49	0.410351	0.623	0.392	4.1e-45	Capillary arterial	Cav1
2.89e-49	0.471696	0.734	0.537	5.35e-45	Capillary arterial	Ywhah
1.23e-48	0.357627	0.316	0.15	2.28e-44	Capillary arterial	Dusp8
1.35e-48	0.306648	0.988	0.947	2.49e-44	Capillary arterial	Rpl18
1.67e-48	0.365013	0.906	0.802	3.09e-44	Capillary arterial	Rpl4
2.18e-48	0.398234	0.943	0.861	4.04e-44	Capillary arterial	S100a10
2.57e-48	0.432639	0.756	0.535	4.76e-44	Capillary arterial	Atf3
2.69e-48	0.303552	0.253	0.108	4.99e-44	Capillary arterial	Spns2
3.28e-48	0.468798	0.596	0.38	6.07e-44	Capillary arterial	Pls3
5.28e-48	0.337895	0.387	0.195	9.79e-44	Capillary arterial	N4bp3
5.99e-48	0.314838	0.261	0.113	1.11e-43	Capillary arterial	Nxpe4
1.12e-47	0.373622	0.392	0.2	2.08e-43	Capillary arterial	Cd59a
1.5e-47	0.290325	0.975	0.933	2.78e-43	Capillary arterial	Rps25
1.66e-47	0.261361	0.986	0.977	3.07e-43	Capillary arterial	Rpl26
1.78e-47	0.325642	0.263	0.115	3.3e-43	Capillary arterial	Stmn1
2.23e-47	0.419392	0.484	0.277	4.14e-43	Capillary arterial	Fam3c
3.58e-47	0.274906	0.988	0.952	6.64e-43	Capillary arterial	Rpl34
3.73e-47	0.267792	0.993	0.978	6.91e-43	Capillary arterial	Rps12
3.74e-47	0.4986	0.555	0.347	6.93e-43	Capillary arterial	Jam2
3.75e-47	0.373732	0.918	0.818	6.95e-43	Capillary arterial	Ybx1
3.76e-47	0.360058	0.38	0.193	6.97e-43	Capillary arterial	Ablim1
7.78e-47	0.525854	0.653	0.45	1.44e-42	Capillary arterial	Ier5l
9.4e-47	0.2667	0.988	0.967	1.74e-42	Capillary arterial	Rpl32
9.66e-47	0.381191	0.703	0.468	1.79e-42	Capillary arterial	Efnb2
2.62e-46	0.396721	0.845	0.688	4.85e-42	Capillary arterial	S100a16
4.74e-46	0.293439	0.356	0.176	8.78e-42	Capillary arterial	St8sia6
1.17e-45	0.466839	0.695	0.496	2.16e-41	Capillary arterial	Atf4
1.2e-45	0.308186	0.965	0.905	2.21e-41	Capillary arterial	Rpl14
6.95e-45	0.463917	0.671	0.479	1.29e-40	Capillary arterial	Klf3
7.07e-45	0.3455	0.388	0.203	1.31e-40	Capillary arterial	Timeless
8.65e-45	0.271884	0.992	0.979	1.6e-40	Capillary arterial	Rps27
1.34e-44	0.405501	0.476	0.274	2.48e-40	Capillary arterial	Tspan7
1.99e-44	0.276274	0.988	0.96	3.68e-40	Capillary arterial	Rpl10
4.92e-44	0.317558	0.321	0.157	9.12e-40	Capillary arterial	Xpr1
5.52e-44	0.368547	0.428	0.237	1.02e-39	Capillary arterial	Nrip1
8.14e-44	0.31044	0.966	0.914	1.51e-39	Capillary arterial	Rpl12
1.21e-43	0.33814	0.298	0.143	2.24e-39	Capillary arterial	Sertad3
1.59e-43	0.327776	0.949	0.855	2.95e-39	Capillary arterial	Rps28
2.97e-43	0.353315	0.297	0.143	5.5e-39	Capillary arterial	Hspa2
3.3e-43	0.450731	0.452	0.269	6.11e-39	Capillary arterial	Cdkn2d
4.09e-43	0.333248	0.928	0.847	7.58e-39	Capillary arterial	Cfl1
7.71e-43	0.334829	0.453	0.254	1.43e-38	Capillary arterial	Calml4
7.96e-43	0.323061	0.44	0.241	1.48e-38	Capillary arterial	Ephx1
1.34e-42	0.335571	0.924	0.834	2.48e-38	Capillary arterial	Rpl10a
1.6e-42	0.258934	0.99	0.965	2.96e-38	Capillary arterial	Rps18
2.23e-42	0.281755	0.345	0.172	4.13e-38	Capillary arterial	Alpl
6.22e-42	0.280556	0.27	0.125	1.15e-37	Capillary arterial	Rftn1
9.34e-42	0.381391	0.57	0.361	1.73e-37	Capillary arterial	Rexo2
1.11e-41	0.371615	0.578	0.363	2.05e-37	Capillary arterial	Nedd9
2.57e-41	0.329912	0.269	0.126	4.76e-37	Capillary arterial	Chka
3.56e-41	0.45877	0.607	0.417	6.6e-37	Capillary arterial	Midn
5.46e-41	0.537336	0.659	0.475	1.01e-36	Capillary arterial	Plac8
5.87e-41	0.349392	0.383	0.206	1.09e-36	Capillary arterial	Dock9
6.04e-41	0.357082	0.343	0.179	1.12e-36	Capillary arterial	Nasp
9.79e-41	0.251468	0.994	0.971	1.81e-36	Capillary arterial	Rpl28
1.05e-40	0.433435	0.503	0.309	1.94e-36	Capillary arterial	Dnajb9
1.66e-40	0.424785	0.492	0.306	3.07e-36	Capillary arterial	Wsb1
2.05e-40	0.323558	0.318	0.158	3.79e-36	Capillary arterial	Slco2a1
2.65e-40	0.485367	0.739	0.578	4.9e-36	Capillary arterial	Irf1
3.14e-40	0.40615	0.935	0.783	5.81e-36	Capillary arterial	Junb
6.74e-40	0.292844	0.977	0.921	1.25e-35	Capillary arterial	Rpl39
8.89e-40	0.263224	0.975	0.945	1.65e-35	Capillary arterial	Rps9
1.41e-39	0.324947	0.429	0.243	2.61e-35	Capillary arterial	Pdlim5
2.61e-39	0.414002	0.637	0.434	4.83e-35	Capillary arterial	Zfp36l2
2.83e-39	0.342961	0.919	0.81	5.25e-35	Capillary arterial	S100a13
3.42e-39	0.293367	0.358	0.19	6.34e-35	Capillary arterial	Cited2
3.64e-39	0.333676	0.378	0.205	6.75e-35	Capillary arterial	Mob2
4.71e-39	0.371332	0.931	0.822	8.72e-35	Capillary arterial	Rps26
8.37e-39	0.40714	0.633	0.435	1.55e-34	Capillary arterial	Irf2bpl
1.55e-38	0.398842	0.39	0.219	2.88e-34	Capillary arterial	Ddit4
1.8e-38	0.295164	0.321	0.165	3.34e-34	Capillary arterial	Dst
1.82e-38	0.362403	0.445	0.257	3.37e-34	Capillary arterial	Nes
2.18e-38	0.366826	0.882	0.755	4.04e-34	Capillary arterial	Ier5
2.48e-38	0.315651	0.447	0.256	4.59e-34	Capillary arterial	Nuak1
9.86e-38	0.257317	0.369	0.2	1.83e-33	Capillary arterial	Rbp1
2.51e-37	0.256506	0.975	0.946	4.65e-33	Capillary arterial	Rps13
5.54e-37	0.351607	0.583	0.374	1.03e-32	Capillary arterial	Ehd2
1.04e-36	0.358174	0.861	0.731	1.93e-32	Capillary arterial	Calm2
1.56e-36	0.414725	0.401	0.238	2.88e-32	Capillary arterial	Erf
2.3e-36	0.311824	0.406	0.231	4.27e-32	Capillary arterial	Arf6
4.04e-36	0.358124	0.298	0.155	7.48e-32	Capillary arterial	Gltp
8.61e-36	0.343297	0.556	0.353	1.6e-31	Capillary arterial	Kras
1.02e-35	0.319328	0.918	0.836	1.9e-31	Capillary arterial	Eef2
1.35e-35	0.359548	0.416	0.244	2.51e-31	Capillary arterial	Bag3
1.38e-35	0.327374	0.347	0.189	2.56e-31	Capillary arterial	Gch1
1.64e-35	0.328676	0.618	0.418	3.04e-31	Capillary arterial	Dnajb1
2.61e-35	0.380306	0.563	0.375	4.84e-31	Capillary arterial	Zbtb7a
4.24e-35	0.330936	0.529	0.337	7.85e-31	Capillary arterial	Cyth3
5.27e-35	0.283529	0.308	0.16	9.77e-31	Capillary arterial	Slain2
5.86e-35	0.380692	0.53	0.341	1.09e-30	Capillary arterial	9930111J21Rik2
6.17e-35	0.271901	0.3	0.154	1.14e-30	Capillary arterial	Marveld1
6.96e-35	0.330662	0.503	0.315	1.29e-30	Capillary arterial	Tulp4
1.02e-34	0.381949	0.601	0.412	1.89e-30	Capillary arterial	Tmbim1
1.3e-34	0.360753	0.628	0.439	2.41e-30	Capillary arterial	Hnrnpab
2e-34	0.297559	0.266	0.134	3.7e-30	Capillary arterial	Hoxb9
2.45e-34	0.313217	0.327	0.177	4.55e-30	Capillary arterial	Pdlim7
4.32e-34	0.327896	0.371	0.211	8e-30	Capillary arterial	Pde12
5.16e-34	0.341205	0.545	0.358	9.56e-30	Capillary arterial	Nufip2
1.67e-33	0.358438	0.576	0.387	3.1e-29	Capillary arterial	Adgre5
2.19e-33	0.335291	0.397	0.231	4.06e-29	Capillary arterial	Zfp326
4.56e-33	0.354834	0.407	0.244	8.45e-29	Capillary arterial	Myadm
1.04e-32	0.288491	0.253	0.127	1.92e-28	Capillary arterial	Tal1
1.22e-32	0.322264	0.453	0.276	2.26e-28	Capillary arterial	Use1
1.85e-32	0.305359	0.731	0.531	3.42e-28	Capillary arterial	Smco4
3.01e-32	0.467662	0.868	0.696	5.58e-28	Capillary arterial	Fos
4.34e-32	0.256524	0.264	0.135	8.04e-28	Capillary arterial	Pkp4
1.2e-31	0.273721	0.967	0.876	2.23e-27	Capillary arterial	Jund
1.44e-31	0.405499	0.695	0.541	2.67e-27	Capillary arterial	Brd2
1.56e-31	0.411573	0.31	0.172	2.88e-27	Capillary arterial	Ch25h
2.25e-31	0.287562	0.895	0.746	4.17e-27	Capillary arterial	Btg2
3.22e-31	0.345257	0.633	0.448	5.96e-27	Capillary arterial	Ccnl1
3.25e-31	0.254573	0.292	0.154	6.03e-27	Capillary arterial	Esyt1
9.38e-31	0.272939	0.94	0.88	1.74e-26	Capillary arterial	Rps17
1.85e-30	0.314582	0.841	0.687	3.43e-26	Capillary arterial	Anxa5
2.61e-30	0.267519	0.367	0.213	4.83e-26	Capillary arterial	Ctbp2
8.68e-30	0.289279	0.692	0.503	1.61e-25	Capillary arterial	Sbno2
1.02e-29	0.267011	0.943	0.862	1.9e-25	Capillary arterial	Plscr2
1.09e-29	0.301722	0.874	0.763	2.03e-25	Capillary arterial	Nfkbia
1.15e-29	0.286148	0.317	0.178	2.14e-25	Capillary arterial	Sox13
1.33e-29	0.362791	0.672	0.498	2.46e-25	Capillary arterial	Pabpc1
1.79e-29	0.283386	0.933	0.834	3.31e-25	Capillary arterial	Rpl35
2.05e-29	0.252645	0.308	0.169	3.8e-25	Capillary arterial	Chd3
2.08e-29	0.292745	0.493	0.316	3.86e-25	Capillary arterial	Nek7
2.14e-29	0.326386	0.79	0.647	3.96e-25	Capillary arterial	Srsf2
3.81e-29	0.346298	0.681	0.502	7.06e-25	Capillary arterial	Vdac3
4.57e-29	0.306108	0.407	0.249	8.47e-25	Capillary arterial	Pcf11
9.09e-29	0.297811	0.48	0.311	1.69e-24	Capillary arterial	Nfix
2.6e-28	0.343073	0.771	0.635	4.83e-24	Capillary arterial	Ddx3x
3.31e-28	0.256246	0.528	0.343	6.13e-24	Capillary arterial	Csrnp1
3.41e-28	0.291164	0.368	0.22	6.31e-24	Capillary arterial	Zranb1
4.54e-28	0.279725	0.923	0.818	8.41e-24	Capillary arterial	Rpl36a
6.45e-28	0.277489	0.931	0.836	1.2e-23	Capillary arterial	Dynll1
9.87e-28	0.300553	0.333	0.195	1.83e-23	Capillary arterial	Ppp1r14b
1.39e-27	0.311627	0.635	0.45	2.58e-23	Capillary arterial	Tbca
3.2e-27	0.286987	0.747	0.575	5.93e-23	Capillary arterial	Eif3a
3.9e-27	0.309074	0.613	0.437	7.23e-23	Capillary arterial	Ube2s
3.91e-27	0.259287	0.301	0.17	7.24e-23	Capillary arterial	Slc25a30
4.89e-27	0.300653	0.386	0.234	9.05e-23	Capillary arterial	Ing1
6.96e-27	0.250292	0.513	0.334	1.29e-22	Capillary arterial	Arhgap5
1e-26	0.310715	0.549	0.375	1.86e-22	Capillary arterial	Gm26532
1.35e-26	0.278967	0.579	0.393	2.5e-22	Capillary arterial	Csrp1
1.42e-26	0.261671	0.257	0.139	2.62e-22	Capillary arterial	Fdps
7.15e-26	0.297892	0.857	0.762	1.32e-21	Capillary arterial	Clic1
8.62e-26	0.252451	0.319	0.186	1.6e-21	Capillary arterial	Thsd7a
1.6e-25	0.287076	0.782	0.64	2.97e-21	Capillary arterial	Kif5b
1.61e-25	0.357705	0.861	0.763	2.99e-21	Capillary arterial	Id1
2.16e-25	0.265686	0.505	0.334	4e-21	Capillary arterial	Glud1
2.89e-25	0.303244	0.546	0.375	5.35e-21	Capillary arterial	Swap70
3.59e-25	0.313453	0.728	0.586	6.65e-21	Capillary arterial	Luzp1
5.03e-25	0.27886	0.544	0.375	9.32e-21	Capillary arterial	Hbegf
1.16e-24	0.266187	0.555	0.377	2.16e-20	Capillary arterial	Dab2ip
2.27e-24	0.261969	0.322	0.191	4.2e-20	Capillary arterial	Socs2
2.51e-24	0.256717	0.409	0.261	4.66e-20	Capillary arterial	Syne2
2.73e-24	0.302104	0.61	0.445	5.06e-20	Capillary arterial	Arl6ip5
3.51e-24	0.268724	0.527	0.361	6.5e-20	Capillary arterial	Btbd7
3.67e-24	0.366226	0.516	0.359	6.8e-20	Capillary arterial	Adamts1
4.13e-24	0.280305	0.591	0.419	7.64e-20	Capillary arterial	Uqcc2
4.71e-24	0.29297	0.449	0.297	8.73e-20	Capillary arterial	Tob2
6.49e-24	0.294746	0.67	0.511	1.2e-19	Capillary arterial	Sfr1
7.57e-24	0.303142	0.253	0.144	1.4e-19	Capillary arterial	Dleu2
1.08e-23	0.256326	0.346	0.212	2.01e-19	Capillary arterial	Prr13
1.49e-23	0.267057	0.798	0.636	2.76e-19	Capillary arterial	Eif5a
1.82e-23	0.294295	0.441	0.288	3.37e-19	Capillary arterial	Filip1l
2.26e-23	0.255407	0.347	0.213	4.19e-19	Capillary arterial	Arl4d
3.37e-23	0.300576	0.381	0.241	6.24e-19	Capillary arterial	3110099E03Rik
4.09e-23	0.262189	0.47	0.313	7.58e-19	Capillary arterial	Nav1
7.87e-23	0.264273	0.855	0.755	1.46e-18	Capillary arterial	Eef1b2
9.19e-23	0.260658	0.562	0.394	1.7e-18	Capillary arterial	Hip1
1.91e-22	0.272909	0.471	0.318	3.54e-18	Capillary arterial	Osbpl9
3.98e-22	0.284158	0.783	0.653	7.37e-18	Capillary arterial	Neat1
5.44e-22	0.41894	0.415	0.3	1.01e-17	Capillary arterial	B3gnt2
7.25e-22	0.270885	0.458	0.31	1.34e-17	Capillary arterial	Mphosph8
8.99e-22	0.275242	0.384	0.25	1.67e-17	Capillary arterial	Gm10076
2.42e-21	0.284905	0.613	0.457	4.48e-17	Capillary arterial	Ncoa7
3.98e-21	0.279072	0.465	0.317	7.37e-17	Capillary arterial	Uaca
5.14e-21	0.251763	0.618	0.452	9.53e-17	Capillary arterial	Eif3e
7.26e-20	0.262669	0.496	0.345	1.35e-15	Capillary arterial	Smim14
3.67e-19	0.250133	0.415	0.276	6.8e-15	Capillary arterial	Kcnq1ot1
4.87e-19	0.286714	0.6	0.457	9.02e-15	Capillary arterial	Rassf1
1.35e-16	0.471097	0.43	0.343	2.5e-12	Capillary arterial	Aopep
5.51e-16	0.298753	0.59	0.472	1.02e-11	Capillary arterial	Nme2
7.11e-16	0.257946	0.656	0.52	1.32e-11	Capillary arterial	Tubb4b
9.58e-16	0.403746	0.375	0.275	1.77e-11	Capillary arterial	2010111I01Rik
5.52e-13	0.255924	0.858	0.775	1.02e-08	Capillary arterial	Rpl13a
0	2.57615	0.857	0.135	0	Glomeruli	Pi16
0	2.40336	0.513	0.013	0	Glomeruli	Lpl
0	1.93676	0.556	0.019	0	Glomeruli	Clu
0	1.46542	0.333	0.024	0	Glomeruli	Sost
0	1.40784	0.39	0.006	0	Glomeruli	Sema5a
0	1.23991	0.428	0.035	0	Glomeruli	Bmp6
0	1.17999	0.405	0.018	0	Glomeruli	Ccdc80
0	1.08894	0.353	0.011	0	Glomeruli	Pdlim1
2.27e-298	1.86998	0.344	0.029	4.21e-294	Glomeruli	Stmn2
4.35e-281	1.16439	0.428	0.05	8.06e-277	Glomeruli	Mapt
2.07e-274	1.76524	0.74	0.177	3.83e-270	Glomeruli	Smad6
1.68e-273	1.71884	0.703	0.152	3.11e-269	Glomeruli	Slco2a1
7.42e-265	1.15452	0.377	0.041	1.37e-260	Glomeruli	Vegfa
4.6e-189	1.01337	0.351	0.049	8.52e-185	Glomeruli	Phlda3
1.2e-166	1.11749	0.511	0.111	2.23e-162	Glomeruli	Col18a1
4.23e-165	2.88107	0.874	0.527	7.83e-161	Glomeruli	Plat
1.21e-162	1.21074	0.483	0.108	2.24e-158	Glomeruli	Fgf1
1.24e-154	1.03353	0.413	0.081	2.3e-150	Glomeruli	Atp2a3
7.91e-148	1.69536	0.796	0.37	1.47e-143	Glomeruli	Cyp4b1
1.33e-143	1.23062	0.589	0.172	2.46e-139	Glomeruli	Alpl
2.88e-137	1.4815	0.703	0.268	5.33e-133	Glomeruli	Dkk2
1.73e-136	0.900092	0.455	0.105	3.2e-132	Glomeruli	Galnt18
4.87e-136	1.20005	0.586	0.177	9.02e-132	Glomeruli	Tbx3
2.63e-134	1.19817	0.721	0.275	4.87e-130	Glomeruli	Tspan7
4.14e-128	2.49716	0.742	0.418	7.66e-124	Glomeruli	Ehd3
8.77e-120	1.5256	0.632	0.237	1.63e-115	Glomeruli	Ccnd1
3.56e-116	1.00475	0.546	0.163	6.6e-112	Glomeruli	Zeb2
4.49e-106	0.9402	0.424	0.115	8.33e-102	Glomeruli	Cish
9.62e-98	1.12695	0.468	0.148	1.78e-93	Glomeruli	Cx3cl1
5.82e-96	1.15755	0.58	0.215	1.08e-91	Glomeruli	Nr4a1
3.18e-93	1.26074	0.799	0.443	5.89e-89	Glomeruli	Lmna
2.98e-92	1.3099	0.586	0.229	5.51e-88	Glomeruli	Ntn4
2.94e-90	0.713123	0.271	0.056	5.44e-86	Glomeruli	Pdlim2
3.37e-80	1.04061	0.783	0.441	6.25e-76	Glomeruli	Ppp1r15a
9.92e-80	0.823481	0.387	0.117	1.84e-75	Glomeruli	Maged2
6.06e-76	0.848309	0.913	0.709	1.12e-71	Glomeruli	Tagln2
2.42e-73	1.13428	0.519	0.211	4.49e-69	Glomeruli	Anxa1
2.71e-73	1.43999	0.671	0.361	5.02e-69	Glomeruli	Adamts1
1.8e-71	0.809733	0.379	0.12	3.34e-67	Glomeruli	Ucp2
6.11e-71	0.504541	0.991	0.987	1.13e-66	Glomeruli	mt-Cytb
5.19e-70	1.00456	0.686	0.352	9.62e-66	Glomeruli	Lifr
1e-69	1.04028	0.81	0.505	1.86e-65	Glomeruli	Cd24a
1.37e-67	1.00109	0.851	0.532	2.53e-63	Glomeruli	Cdkn1a
1.59e-66	0.839961	0.375	0.124	2.94e-62	Glomeruli	Ankrd44
3.78e-64	0.797406	0.509	0.213	7e-60	Glomeruli	Prr13
7.08e-63	0.69658	0.357	0.116	1.31e-58	Glomeruli	Tns3
2.52e-62	0.739209	0.351	0.113	4.67e-58	Glomeruli	Tmem26
3.12e-62	1.09286	0.604	0.302	5.79e-58	Glomeruli	Plaur
4.09e-62	0.998791	0.905	0.827	7.58e-58	Glomeruli	Nrp1
6.65e-60	0.881962	0.881	0.609	1.23e-55	Glomeruli	Socs3
8.1e-60	0.863996	0.667	0.347	1.5e-55	Glomeruli	Csrnp1
2.44e-59	0.891162	0.491	0.212	4.52e-55	Glomeruli	Csf1
8.35e-59	0.800703	0.379	0.138	1.55e-54	Glomeruli	Arap2
2.77e-58	0.750572	0.284	0.085	5.14e-54	Glomeruli	Pcsk5
4.55e-58	0.804258	0.81	0.528	8.43e-54	Glomeruli	Smpdl3a
5.81e-57	0.837253	0.515	0.231	1.08e-52	Glomeruli	Hecw2
4.95e-56	0.624191	0.264	0.075	9.17e-52	Glomeruli	Lmo7
8.24e-56	0.760691	0.429	0.17	1.53e-51	Glomeruli	Mlec
2.28e-55	0.790553	0.491	0.211	4.23e-51	Glomeruli	Mast4
6.13e-55	0.891295	0.6	0.301	1.14e-50	Glomeruli	Fosl2
1.04e-53	0.903146	0.273	0.083	1.92e-49	Glomeruli	Serpine1
2.06e-53	0.812058	0.719	0.415	3.81e-49	Glomeruli	Arid5b
4.64e-53	0.639603	0.34	0.118	8.59e-49	Glomeruli	Hlx
1.09e-52	0.758162	0.894	0.974	2.02e-48	Glomeruli	Emcn
8.04e-52	1.02167	0.647	0.379	1.49e-47	Glomeruli	Kctd12b
3.18e-51	0.790168	0.48	0.215	5.9e-47	Glomeruli	Arid5a
6.45e-51	0.783694	0.766	0.477	1.2e-46	Glomeruli	Efnb2
7.12e-50	0.753462	0.357	0.133	1.32e-45	Glomeruli	Nostrin
9.87e-50	0.774181	0.989	0.938	1.83e-45	Glomeruli	Klf2
1.35e-49	0.77289	0.76	0.499	2.5e-45	Glomeruli	Plscr1
2.09e-49	0.577249	0.342	0.122	3.88e-45	Glomeruli	Timp2
6.55e-49	0.815154	0.721	0.449	1.21e-44	Glomeruli	Ddah2
6.66e-49	0.907403	0.441	0.202	1.23e-44	Glomeruli	Cemip2
2.29e-48	1.27482	0.312	0.111	4.25e-44	Glomeruli	Ccn1
3.16e-48	0.816049	0.667	0.389	5.86e-44	Glomeruli	Lmcd1
3.67e-47	0.998567	0.361	0.142	6.8e-43	Glomeruli	Mt1
4.98e-45	0.685708	0.431	0.189	9.23e-41	Glomeruli	Tmcc3
1.23e-44	0.798381	0.5	0.247	2.29e-40	Glomeruli	Ikbkb
2.23e-44	0.70562	0.922	0.751	4.14e-40	Glomeruli	Klf4
7.84e-44	0.328447	0.993	0.996	1.45e-39	Glomeruli	mt-Co3
2.11e-43	0.732126	0.786	0.574	3.91e-39	Glomeruli	Cavin2
2.65e-43	1.03488	0.63	0.38	4.91e-39	Glomeruli	Hbegf
5.04e-43	0.501007	0.281	0.096	9.35e-39	Glomeruli	Mob3c
1.15e-42	0.714463	0.911	0.761	2.14e-38	Glomeruli	Hspa5
2.09e-42	0.722745	0.708	0.442	3.87e-38	Glomeruli	Sertad1
2.48e-42	0.52235	0.318	0.119	4.6e-38	Glomeruli	Crem
2.8e-42	0.708418	0.266	0.092	5.19e-38	Glomeruli	Ifi207
3.2e-42	0.461192	0.994	0.98	5.93e-38	Glomeruli	Hspa8
4.98e-42	0.632115	0.418	0.184	9.23e-38	Glomeruli	Emilin1
1.35e-41	0.41106	0.978	0.966	2.5e-37	Glomeruli	mt-Nd4
3.26e-41	0.803025	0.481	0.242	6.05e-37	Glomeruli	Azin1
4.13e-41	0.647976	0.887	0.69	7.66e-37	Glomeruli	Mcl1
8.66e-41	0.619253	0.929	0.822	1.6e-36	Glomeruli	Clic4
9.56e-41	0.747289	0.649	0.394	1.77e-36	Glomeruli	Adgre5
5.14e-40	1.08682	0.478	0.244	9.53e-36	Glomeruli	Akap12
8.97e-40	0.557016	0.375	0.161	1.66e-35	Glomeruli	Lipa
1.17e-39	0.655539	0.528	0.278	2.16e-35	Glomeruli	Palmd
1.24e-38	0.662958	0.965	0.911	2.29e-34	Glomeruli	Actg1
3.01e-38	0.558196	0.394	0.171	5.58e-34	Glomeruli	Pcp4l1
9.48e-38	0.667601	0.764	0.521	1.76e-33	Glomeruli	Myct1
1.73e-37	0.846523	0.381	0.171	3.21e-33	Glomeruli	Igfbp4
5.17e-37	0.610218	0.375	0.163	9.59e-33	Glomeruli	Pam
8.85e-36	0.546121	0.297	0.117	1.64e-31	Glomeruli	Il4ra
1.3e-35	0.50929	0.9	0.693	2.4e-31	Glomeruli	S100a6
1.6e-35	0.273449	0.989	0.998	2.97e-31	Glomeruli	mt-Atp6
1.71e-35	0.718962	0.612	0.366	3.17e-31	Glomeruli	Kdm6b
5.95e-35	0.724324	0.922	0.839	1.1e-30	Glomeruli	Sgk1
7.68e-35	0.537662	0.872	0.632	1.42e-30	Glomeruli	Fosb
8.15e-35	0.687714	0.403	0.19	1.51e-30	Glomeruli	Gja4
1.18e-34	0.639692	0.558	0.315	2.19e-30	Glomeruli	Litaf
1.63e-34	0.451673	0.944	0.829	3.02e-30	Glomeruli	Cdh5
3.43e-34	0.754114	0.34	0.153	6.35e-30	Glomeruli	Irf8
8.2e-34	0.703546	0.545	0.301	1.52e-29	Glomeruli	Dll4
3.73e-33	0.48124	0.284	0.112	6.92e-29	Glomeruli	Sh3rf1
1.76e-32	0.522554	0.875	0.639	3.26e-28	Glomeruli	Ier2
5.32e-32	0.555296	0.47	0.246	9.86e-28	Glomeruli	Bicd2
5.46e-32	0.59878	0.896	0.763	1.01e-27	Glomeruli	Dusp1
1.61e-31	0.443592	0.329	0.143	2.98e-27	Glomeruli	Chpt1
3.25e-31	0.674974	0.401	0.199	6.02e-27	Glomeruli	Atp13a3
4.98e-31	0.533654	0.849	0.64	9.23e-27	Glomeruli	Eif4a1
5.03e-31	0.433689	0.305	0.129	9.33e-27	Glomeruli	Il2rg
5.28e-31	0.844181	0.768	0.58	9.79e-27	Glomeruli	Iigp1
8.17e-31	0.738627	0.822	0.617	1.51e-26	Glomeruli	Tsc22d1
9.76e-31	0.496785	0.329	0.146	1.81e-26	Glomeruli	Myo1e
9.96e-31	0.761554	0.366	0.172	1.85e-26	Glomeruli	S100a4
1.18e-30	0.396371	0.26	0.1	2.19e-26	Glomeruli	Ctdspl
1.3e-30	0.713172	0.743	0.53	2.42e-26	Glomeruli	Klf6
1.58e-30	0.507992	0.387	0.187	2.92e-26	Glomeruli	Fchsd2
2.12e-30	0.565379	0.764	0.558	3.93e-26	Glomeruli	Atp1a1
2.22e-30	0.720049	0.84	0.703	4.1e-26	Glomeruli	H2afz
2.51e-30	0.616811	0.864	0.715	4.64e-26	Glomeruli	Ctsl
2.99e-30	1.70148	0.333	0.17	5.54e-26	Glomeruli	Fbln5
3.08e-30	0.897312	0.5	0.287	5.71e-26	Glomeruli	Fam3c
3.67e-30	0.504103	0.888	0.751	6.8e-26	Glomeruli	Ramp2
8.24e-30	0.542144	0.47	0.252	1.53e-25	Glomeruli	Jpt1
8.52e-30	0.466453	0.286	0.12	1.58e-25	Glomeruli	Eml1
1.29e-29	0.308292	0.994	0.983	2.39e-25	Glomeruli	Eif1
1.67e-29	1.02748	0.355	0.177	3.09e-25	Glomeruli	Ch25h
2.6e-29	0.575614	0.773	0.557	4.82e-25	Glomeruli	Fxyd5
6.75e-29	0.483158	0.273	0.114	1.25e-24	Glomeruli	Emp2
2.73e-28	1.18095	0.331	0.162	5.05e-24	Glomeruli	Edn1
3.9e-28	0.530671	0.786	0.584	7.22e-24	Glomeruli	Irf1
4.42e-28	0.569029	0.816	0.624	8.2e-24	Glomeruli	Zfand5
4.86e-28	0.512078	0.693	0.455	9.01e-24	Glomeruli	Ccnl1
1.11e-27	0.449496	0.26	0.109	2.06e-23	Glomeruli	Slc25a25
2.9e-27	0.503945	0.757	0.51	5.37e-23	Glomeruli	Sbno2
3.96e-27	0.464835	0.314	0.145	7.34e-23	Glomeruli	Tnfrsf12a
1.19e-26	0.300148	1	0.995	2.21e-22	Glomeruli	Ptma
2.22e-26	0.642918	0.703	0.496	4.11e-22	Glomeruli	Pdgfb
4.52e-26	0.45599	0.913	0.765	8.38e-22	Glomeruli	Clic1
4.69e-26	0.60363	0.524	0.314	8.68e-22	Glomeruli	Wsb1
7.57e-26	0.418453	0.913	0.803	1.4e-21	Glomeruli	Fkbp1a
1.72e-25	0.587446	0.686	0.491	3.18e-21	Glomeruli	Elf1
2.1e-25	0.477833	0.323	0.156	3.89e-21	Glomeruli	Man1a
5.38e-25	0.559437	0.885	0.704	9.96e-21	Glomeruli	Fos
6.07e-25	0.395572	0.976	0.88	1.12e-20	Glomeruli	Jund
6.28e-25	0.517324	0.39	0.205	1.16e-20	Glomeruli	Sema6d
7.39e-25	0.494895	0.868	0.717	1.37e-20	Glomeruli	Cyyr1
7.78e-25	0.589947	0.507	0.313	1.44e-20	Glomeruli	Rnasek
9.54e-25	0.446003	0.954	0.79	1.77e-20	Glomeruli	Junb
9.97e-25	0.513813	0.322	0.159	1.85e-20	Glomeruli	Aggf1
2.49e-24	0.47329	0.452	0.251	4.61e-20	Glomeruli	Bag3
3.21e-24	0.368634	0.976	0.941	5.94e-20	Glomeruli	Ddx5
3.44e-24	0.51002	0.325	0.162	6.37e-20	Glomeruli	Plekho2
5.57e-24	0.47687	0.37	0.189	1.03e-19	Glomeruli	Mecom
7.6e-24	0.50073	0.647	0.414	1.41e-19	Glomeruli	Apold1
8.94e-24	0.442431	0.439	0.242	1.66e-19	Glomeruli	Rfk
1.51e-23	0.385138	0.97	0.922	2.8e-19	Glomeruli	Ubc
1.98e-23	1.20294	0.297	0.149	3.67e-19	Glomeruli	Cldn5
2.68e-23	0.522508	0.717	0.505	4.97e-19	Glomeruli	Atf4
4.23e-23	0.384353	0.929	0.841	7.84e-19	Glomeruli	Dynll1
5.17e-23	0.74653	0.647	0.466	9.59e-19	Glomeruli	Plk2
5.77e-23	0.461051	0.381	0.205	1.07e-18	Glomeruli	Mafk
6.78e-23	0.446796	0.318	0.158	1.26e-18	Glomeruli	Polb
9.11e-23	0.31941	0.968	0.915	1.69e-18	Glomeruli	Eng
1.49e-22	0.440089	0.638	0.417	2.76e-18	Glomeruli	Fas
1.55e-22	0.50537	0.493	0.296	2.87e-18	Glomeruli	Itga6
1.66e-22	0.297507	0.991	0.967	3.08e-18	Glomeruli	Rps3
2.29e-22	0.424277	0.864	0.754	4.24e-18	Glomeruli	Arpc2
2.9e-22	0.42342	0.288	0.138	5.37e-18	Glomeruli	Rhog
3.7e-22	0.469934	0.478	0.287	6.86e-18	Glomeruli	Ppic
1.16e-21	0.576753	0.528	0.343	2.14e-17	Glomeruli	Aopep
1.2e-21	0.524808	0.686	0.459	2.22e-17	Glomeruli	Ier5l
1.44e-21	0.334849	0.281	0.131	2.67e-17	Glomeruli	Sorbs2
1.65e-21	0.35989	0.875	0.735	3.07e-17	Glomeruli	Itgb1
2.12e-21	0.481995	0.275	0.131	3.92e-17	Glomeruli	Gem
2.28e-21	0.527425	0.414	0.24	4.23e-17	Glomeruli	Mcam
3.22e-21	0.496629	0.459	0.275	5.97e-17	Glomeruli	Mylip
4.03e-21	0.465715	0.662	0.476	7.47e-17	Glomeruli	Ppp3ca
4.8e-21	0.379955	0.323	0.165	8.89e-17	Glomeruli	Pxdn
5.01e-21	0.410172	0.299	0.149	9.28e-17	Glomeruli	Gcc1
5.85e-21	0.449813	0.405	0.231	1.08e-16	Glomeruli	Ripk1
7.97e-21	0.444856	0.431	0.251	1.48e-16	Glomeruli	Myadm
1.17e-20	0.406098	0.454	0.264	2.16e-16	Glomeruli	Sh2b3
1.71e-20	0.447253	0.316	0.164	3.17e-16	Glomeruli	Socs1
1.81e-20	0.543001	0.61	0.428	3.35e-16	Glomeruli	Adgrl2
1.88e-20	0.362957	0.273	0.132	3.48e-16	Glomeruli	Tiparp
2.63e-20	0.557465	0.833	0.831	4.88e-16	Glomeruli	Kdr
2.79e-20	0.518153	0.61	0.423	5.17e-16	Glomeruli	Tmod3
4.03e-20	0.3896	0.251	0.118	7.48e-16	Glomeruli	Adamts9
4.72e-20	0.254802	0.989	0.99	8.74e-16	Glomeruli	Hsp90ab1
5.88e-20	1.12918	0.292	0.16	1.09e-15	Glomeruli	Jag1
6.27e-20	0.431005	0.461	0.279	1.16e-15	Glomeruli	Numb
6.59e-20	0.487432	0.613	0.426	1.22e-15	Glomeruli	Midn
6.8e-20	0.481449	0.327	0.175	1.26e-15	Glomeruli	Noct
7e-20	0.467426	0.483	0.303	1.3e-15	Glomeruli	B3gnt2
1.89e-19	0.403325	0.394	0.224	3.5e-15	Glomeruli	Pcdh1
2.3e-19	0.476725	0.437	0.266	4.26e-15	Glomeruli	Pcna
7.34e-19	0.372135	0.541	0.341	1.36e-14	Glomeruli	Glud1
7.82e-19	0.298532	0.283	0.139	1.45e-14	Glomeruli	Vangl1
1.04e-18	0.370334	0.706	0.51	1.93e-14	Glomeruli	Vdac3
1.38e-18	0.314754	0.792	0.544	2.55e-14	Glomeruli	Atf3
3.56e-18	0.541297	0.625	0.454	6.6e-14	Glomeruli	Marcksl1
5.23e-18	0.427206	0.704	0.527	9.68e-14	Glomeruli	Rasgrp3
5.24e-18	0.444567	0.299	0.161	9.71e-14	Glomeruli	Marveld1
1e-17	0.336072	0.381	0.217	1.86e-13	Glomeruli	Sde2
1.23e-17	0.46356	0.799	0.654	2.27e-13	Glomeruli	Srsf2
1.34e-17	0.444547	0.333	0.185	2.49e-13	Glomeruli	Casp4
1.55e-17	0.391868	0.61	0.414	2.87e-13	Glomeruli	Clec1a
1.77e-17	0.456832	0.732	0.564	3.27e-13	Glomeruli	Snu13
2.35e-17	0.333011	0.338	0.185	4.36e-13	Glomeruli	Agpat4
2.46e-17	0.421756	0.667	0.481	4.56e-13	Glomeruli	Acvrl1
2.73e-17	0.407978	0.258	0.13	5.05e-13	Glomeruli	Tmem47
2.99e-17	0.391023	0.595	0.404	5.54e-13	Glomeruli	Cav1
6.01e-17	0.4836	0.47	0.304	1.11e-12	Glomeruli	Tob2
6.69e-17	0.388255	0.608	0.411	1.24e-12	Glomeruli	Trim47
9.46e-17	0.349623	0.586	0.391	1.75e-12	Glomeruli	Pls3
1.16e-16	0.301747	0.314	0.17	2.14e-12	Glomeruli	Pde6d
1.57e-16	0.362497	0.87	0.749	2.92e-12	Glomeruli	Hsp90b1
2.24e-16	0.386011	0.771	0.619	4.14e-12	Glomeruli	Eif5
2.31e-16	0.332737	0.27	0.14	4.28e-12	Glomeruli	Qsox1
2.5e-16	0.354407	0.582	0.397	4.63e-12	Glomeruli	Picalm
2.74e-16	0.530651	0.381	0.232	5.07e-12	Glomeruli	Fam110a
2.94e-16	0.352288	0.318	0.175	5.45e-12	Glomeruli	Rflna
3.26e-16	0.419077	0.883	0.754	6.03e-12	Glomeruli	Btg2
4.07e-16	0.33033	0.621	0.427	7.54e-12	Glomeruli	Dnajb1
4.45e-16	0.387356	0.463	0.291	8.24e-12	Glomeruli	Msi2
4.48e-16	0.579191	0.586	0.427	8.29e-12	Glomeruli	Emp1
6.87e-16	0.366593	0.586	0.402	1.27e-11	Glomeruli	Csrp1
8.22e-16	0.418076	0.467	0.301	1.52e-11	Glomeruli	Rell1
1e-15	0.382704	0.454	0.287	1.86e-11	Glomeruli	Ifrd1
1.07e-15	0.374351	0.855	0.758	1.99e-11	Glomeruli	Calr
1.17e-15	0.39629	0.314	0.177	2.17e-11	Glomeruli	Jag2
1.21e-15	0.408811	0.801	0.61	2.24e-11	Glomeruli	Egr1
3.01e-15	0.362258	0.34	0.201	5.57e-11	Glomeruli	Trib1
3.74e-15	0.337322	0.714	0.549	6.94e-11	Glomeruli	Arhgef12
3.83e-15	0.53651	0.831	0.792	7.1e-11	Glomeruli	Ctla2a
4.48e-15	0.400164	0.686	0.524	8.29e-11	Glomeruli	S1pr1
5.65e-15	0.41122	0.442	0.289	1.05e-10	Glomeruli	Bcl10
7.53e-15	0.335737	0.446	0.283	1.39e-10	Glomeruli	Coq10b
7.8e-15	0.40188	0.608	0.438	1.45e-10	Glomeruli	Manf
9.03e-15	0.321018	0.309	0.176	1.67e-10	Glomeruli	Chd3
1.48e-14	0.305257	0.396	0.24	2.75e-10	Glomeruli	Map2k3
1.85e-14	0.345965	0.762	0.616	3.42e-10	Glomeruli	Dusp3
2e-14	0.292884	0.493	0.321	3.71e-10	Glomeruli	Sh3bgrl
2.34e-14	0.335667	0.32	0.188	4.33e-10	Glomeruli	Snap23
3.03e-14	0.28872	0.299	0.168	5.62e-10	Glomeruli	Unc119b
4.21e-14	0.362806	0.303	0.173	7.8e-10	Glomeruli	Rbm28
5.12e-14	0.307206	0.613	0.434	9.48e-10	Glomeruli	Plekho1
5.36e-14	0.383957	0.258	0.141	9.93e-10	Glomeruli	Syt11
5.42e-14	0.304591	0.359	0.214	1e-09	Glomeruli	Fmo1
5.57e-14	0.268835	0.416	0.257	1.03e-09	Glomeruli	Tlnrd1
6.19e-14	0.292048	0.318	0.184	1.15e-09	Glomeruli	Add3
7.39e-14	0.365589	0.4	0.255	1.37e-09	Glomeruli	Mxra7
7.66e-14	0.355361	0.796	0.66	1.42e-09	Glomeruli	Sh3bgrl3
8.01e-14	0.358202	0.48	0.316	1.48e-09	Glomeruli	Rtl8a
1.07e-13	0.356674	0.887	0.789	1.99e-09	Glomeruli	Epas1
1.44e-13	0.315163	0.446	0.29	2.66e-09	Glomeruli	Ggh
1.74e-13	0.368639	0.578	0.416	3.22e-09	Glomeruli	Stat3
2.24e-13	0.26493	0.288	0.162	4.15e-09	Glomeruli	1810013L24Rik
2.48e-13	0.288908	0.309	0.181	4.6e-09	Glomeruli	Prkce
2.94e-13	0.34768	0.37	0.232	5.44e-09	Glomeruli	Plaat3
2.99e-13	0.311269	0.314	0.188	5.54e-09	Glomeruli	Cttnbp2nl
3.91e-13	0.286415	0.281	0.159	7.25e-09	Glomeruli	Dusp8
4.15e-13	0.331963	0.519	0.352	7.68e-09	Glomeruli	Dennd5b
4.31e-13	0.311692	0.418	0.268	7.98e-09	Glomeruli	Gna13
4.31e-13	0.335416	0.855	0.737	7.98e-09	Glomeruli	Calm2
4.94e-13	0.68176	0.76	0.646	9.16e-09	Glomeruli	Sat1
5.27e-13	0.327258	0.742	0.585	9.77e-09	Glomeruli	Bmpr2
5.87e-13	0.374026	0.714	0.55	1.09e-08	Glomeruli	Notch1
7.56e-13	0.337024	0.305	0.181	1.4e-08	Glomeruli	Bcl6b
7.62e-13	0.312511	0.279	0.16	1.41e-08	Glomeruli	St3gal5
9.55e-13	0.294517	0.392	0.246	1.77e-08	Glomeruli	Tut7
1.24e-12	0.28877	0.911	0.823	2.29e-08	Glomeruli	Ybx1
1.5e-12	0.320069	0.253	0.143	2.79e-08	Glomeruli	Uap1
1.58e-12	0.339924	0.465	0.313	2.93e-08	Glomeruli	Ski
1.6e-12	0.264703	0.323	0.195	2.96e-08	Glomeruli	Trp53
1.9e-12	0.259974	0.284	0.164	3.52e-08	Glomeruli	Itga9
1.91e-12	0.309438	0.593	0.434	3.53e-08	Glomeruli	S100a1
2.34e-12	0.266672	0.264	0.15	4.34e-08	Glomeruli	Rtl8b
2.44e-12	0.372857	0.374	0.238	4.52e-08	Glomeruli	Dab2
2.79e-12	0.303809	0.476	0.32	5.17e-08	Glomeruli	Dnajb9
2.81e-12	0.287173	0.273	0.157	5.2e-08	Glomeruli	Mgst3
2.95e-12	0.349499	0.658	0.507	5.47e-08	Glomeruli	Pabpc1
3.05e-12	0.284929	0.262	0.152	5.66e-08	Glomeruli	Rin2
3.84e-12	0.262912	0.981	0.946	7.11e-08	Glomeruli	Timp3
5.1e-12	0.257772	0.472	0.317	9.45e-08	Glomeruli	Nfkbiz
5.28e-12	0.283625	0.641	0.489	9.78e-08	Glomeruli	Myh9
6.1e-12	0.337028	0.361	0.234	1.13e-07	Glomeruli	Orai1
6.13e-12	0.313895	0.349	0.218	1.14e-07	Glomeruli	Hexim1
8.07e-12	0.27206	0.292	0.172	1.49e-07	Glomeruli	Rap2a
8.27e-12	0.277947	0.368	0.235	1.53e-07	Glomeruli	Tusc3
8.43e-12	0.277772	0.303	0.181	1.56e-07	Glomeruli	Msrb3
9.25e-12	0.359079	0.613	0.456	1.71e-07	Glomeruli	F2r
9.46e-12	0.27454	0.299	0.18	1.75e-07	Glomeruli	Gna12
1.18e-11	0.331747	0.433	0.29	2.19e-07	Glomeruli	Rps6ka3
1.3e-11	0.269388	0.465	0.309	2.41e-07	Glomeruli	Plcb1
1.49e-11	0.32109	0.428	0.288	2.76e-07	Glomeruli	Card19
1.63e-11	0.364821	0.528	0.378	3.02e-07	Glomeruli	Plec
1.66e-11	0.309316	0.671	0.51	3.08e-07	Glomeruli	Cav2
2.77e-11	0.30263	0.874	0.773	5.13e-07	Glomeruli	Msn
3.13e-11	0.276635	0.368	0.235	5.8e-07	Glomeruli	Eif4g3
3.14e-11	0.254596	0.411	0.265	5.82e-07	Glomeruli	Tmem33
3.41e-11	0.40669	0.52	0.387	6.33e-07	Glomeruli	Cdc42ep2
3.52e-11	0.274597	0.381	0.251	6.52e-07	Glomeruli	Anxa11
3.87e-11	0.296865	0.442	0.3	7.18e-07	Glomeruli	Cdc42bpa
4.35e-11	0.343327	0.755	0.627	8.07e-07	Glomeruli	Rtn4
4.65e-11	0.288428	0.47	0.321	8.61e-07	Glomeruli	Adgrg1
5.14e-11	0.361337	0.734	0.623	9.52e-07	Glomeruli	Tmem176a
5.43e-11	0.327499	0.695	0.556	1.01e-06	Glomeruli	Top1
5.94e-11	0.354214	0.638	0.491	1.1e-06	Glomeruli	Cnn3
5.95e-11	0.292422	0.338	0.216	1.1e-06	Glomeruli	Oip5os1
6.24e-11	0.260842	0.292	0.177	1.16e-06	Glomeruli	Irak1
6.55e-11	0.42891	0.764	0.682	1.21e-06	Glomeruli	Dlc1
6.66e-11	0.285214	0.509	0.354	1.23e-06	Glomeruli	Gadd45b
[truncated: 73 more rows]
